# Supplementary material for: Oxford Nanopore Technology-Based Identification of an Acanthamoeba castellanii Endosymbiosis in Microbial Keratitis
Source: Microorganisms. 2024 Nov 12;12(11):2292. doi: 10.3390/microorganisms12112292 (PMC11596929; doi:10.3390/microorganisms12112292)
Supplement: Supplementary file 1 [file microorganisms-12-02292-s001.zip]

Archive with 1 entries (1 files):
- microorganisms-3551361-supplementary.xlsx
