# Supplementary material for: Oxford Nanopore Technology-Based Identification of an Acanthamoeba castellanii Endosymbiosis in Microbial Keratitis
Source: Microorganisms. 2024 Nov 12;12(11):2292. doi: 10.3390/microorganisms12112292 (PMC11596929; doi:10.3390/microorganisms12112292)
Supplement: Supplementary file 1 [file microorganisms-12-02292-s001.zip › microorganisms-3551361-supplementary.xlsx]

## Sheet: Primers and Probes
Primer/Probe	Sequence (5'/3')
Acant-for	CCCAGATCGTTTACCGTGAA
Acant-rev	TAAATATTAATGCCCCCAACTATCC
Acant-probe	TexRed-CTGCCACCGAATACATTAGCATGG-BHQ2
16S-F1 (27F*)	AGAGTTTGATCNTGGYTCAG
16S-F2 (513*)	GTGCCAGCAGCTGCGGTAAT
16S_F3-2 (799F2*)	AACAGGATTAGATACCCWG
16S-R1 (519R1*)	GWATTACCGCRGCKGCTG
16S-R2 (907R2*)	CCGTGAATTCHTTTRAGTTT
16S_R3 (1492R*)	TACGGYTACCTTGTTACGACTT
* position according to E. coli 16 S rDNA

## Sheet: Holosporales Species 
Assembly	Genbank	RefSeq	Scientific name	Modifier	16S rDNA region	Description	Scientific name	Assembly	Genbank	RefSeq	Modifier	16S rDNA region
ASM2165465v1	GCA_021654655.1	GCF_021654655.1	Candidatus Hydrogenosomobacter endosymbioticus	200920 (isolate)	NZ_AP025225.1_379135-380630	H. endosymbioticus	Candidatus Hydrogenosomobacter endosymbioticus	ASM2165465v1	GCA_021654655.1	GCF_021654655.1	200920 (isolate)	NZ_AP025225.1_379135-380630
ASM2106500v1	GCA_021065005.1	GCF_021065005.1	Candidatus Gromoviella agglomerans	Sp8-1 (strain)	NZ_CP069247.1_474195-475676	G. agglomerans	Candidatus Gromoviella agglomerans	ASM2106500v1	GCA_021065005.1	GCF_021065005.1	Sp8-1 (strain)	NZ_CP069247.1_474195-475676
ASM818928v1	GCA_008189285.1	GCF_008189285.1	Candidatus Cytomitobacter indipagum	1605 (isolate)	NZ_CP043315.1_34873-36389	C. indipagum	Candidatus Cytomitobacter indipagum	ASM818928v1	GCA_008189285.1	GCF_008189285.1	1605 (isolate)	NZ_CP043315.1_34873-36389
ASM818940v1	GCA_008189405.1	GCF_008189405.1	Candidatus Cytomitobacter primus	1604LC (isolate)	NZ_CP043316.1_84796-86312	C. primus	Candidatus Cytomitobacter primus	ASM818940v1	GCA_008189405.1	GCF_008189405.1	1604LC (isolate)	NZ_CP043316.1_84796-86312
ASM818952v1	GCA_008189525.1	GCF_008189525.1	Candidatus Nesciobacter abundans	1604HC (isolate)	NZ_CP043314.1_482800-484297	N. abundans	Candidatus Nesciobacter abundans	ASM818952v1	GCA_008189525.1	GCF_008189525.1	1604HC (isolate)	NZ_CP043314.1_482800-484297
ASM38817v3	GCA_000388175.3	GCF_000388175.3	Holospora undulata HU1	HU1 (strain)	NZ_ARPM03000111.1_4772-6261	H. undulata HU1	Holospora undulata HU1	ASM38817v3	GCA_000388175.3	GCF_000388175.3	HU1 (strain)	NZ_ARPM03000111.1_4772-6261
ASM46966v2	GCA_000469665.2	GCF_000469665.2	Holospora obtusa F1	F1 (strain)	NZ_AWTR02000005.1_3379-4867	H. obtusa F1	Holospora obtusa F1	ASM46966v2	GCA_000469665.2	GCF_000469665.2	F1 (strain)	NZ_AWTR02000005.1_3379-4867
ASM74247v1	GCA_000742475.1	GCF_000742475.1	Candidatus Hepatobacter penaei	NHPB (strain)	NZ_JQAJ01000002.1_326517-328132	H.r penaei	Candidatus Hepatobacter penaei	ASM74247v1	GCA_000742475.1	GCF_000742475.1	NHPB (strain)	NZ_JQAJ01000002.1_326517-328132
ASM293019v1	GCA_002930195.1	GCF_002930195.1	Holospora curviuscula	NRB217 (strain)	NZ_PHHC01000107.1_3579-5067	H. curviuscula	Holospora curviuscula	ASM293019v1	GCA_002930195.1	GCF_002930195.1	NRB217 (strain)	NZ_PHHC01000107.1_3579-5067
ASM64827v1	GCA_000648275.1	GCF_000648275.1	Holospora elegans E1	E1 (strain)	NZ_BAUP01000039.1_7490-8979	H. elegans E1	Holospora elegans E1	ASM64827v1	GCA_000648275.1	GCF_000648275.1	E1 (strain)	NZ_BAUP01000039.1_7490-8979
ASM19041v1	GCA_000190415.2	GCF_000190415.1	Candidatus Odyssella thessalonicensis L13	L13 (strain)	NZ_AEWF01000006.1_3936-5431	O. thessalonicensis L13	Candidatus Odyssella thessalonicensis L13	ASM19041v1	GCA_000190415.2	GCF_000190415.1	L13 (strain)	NZ_AEWF01000006.1_3936-5431
ASM74283v1	GCA_000742835.1	GCF_000742835.1	Candidatus Paracaedibacter acanthamoebae	PRA3 (isolate)	NZ_CP008941.1_822250-823745	P. acanthamoebae (1)	Candidatus Paracaedibacter acanthamoebae	ASM74283v1	GCA_000742835.1	GCF_000742835.1	PRA3 (isolate)	NZ_CP008941.1_822250-823745
ASM74283v1	GCA_000742835.1	GCF_000742835.1	Candidatus Paracaedibacter acanthamoebae	PRA3 (isolate)	NZ_CP008941.1_1705331-1706826	P. acanthamoebae (2)	Candidatus Paracaedibacter acanthamoebae	ASM74283v1	GCA_000742835.1	GCF_000742835.1	PRA3 (isolate)	NZ_CP008941.1_1705331-1706826
ASM75760v1	GCA_000757605.1	GCF_000757605.1	Candidatus Paracaedibacter symbiosus	PRA9 (strain)	NZ_JQAK01000001.1_421852-423351	P. symbiosus (1)	Candidatus Paracaedibacter symbiosus	ASM75760v1	GCA_000757605.1	GCF_000757605.1	PRA9 (strain)	NZ_JQAK01000004.1_4997-6496
ASM75760v1	GCA_000757605.1	GCF_000757605.1	Candidatus Paracaedibacter symbiosus	PRA9 (strain)	NZ_JQAK01000004.1_4997-6496	P. symbiosus (2)	Candidatus Paracaedibacter symbiosus	ASM75760v1	GCA_000757605.1	GCF_000757605.1	PRA9 (strain)	NZ_JQAK01000001.1_421852-423351
ASM75760v1	GCA_000757605.1	GCF_000757605.1	Candidatus Paracaedibacter symbiosus	PRA9 (strain) pCPS01	NZ_JQAK01000007.1_21734-23291	P. symbiosus pCPS01	Candidatus Paracaedibacter symbiosus	ASM75760v1	GCA_000757605.1	GCF_000757605.1	PRA9 (strain) pCPS01	NZ_JQAK01000007.1_21734-23291
ASM280329v2	GCA_002803295.2	GCF_002803295.2	Caedibacter taeniospiralis	51K (strain)	NZ_PGGB02000001.1_226-1861	C. taeniospiralis (1)	Caedibacter taeniospiralis	ASM280329v2	GCA_002803295.2	GCF_002803295.2	51K (strain)	NZ_PGGB02000001.1_226-1861
ASM280329v2	GCA_002803295.2	GCF_002803295.2	Caedibacter taeniospiralis	51K (strain)	NZ_PGGB02000004.1_100040-101675	C. taeniospiralis (2)	Caedibacter taeniospiralis	ASM280329v2	GCA_002803295.2	GCF_002803295.2	51K (strain)	NZ_PGGB02000004.1_100040-101675
ASM280329v2	GCA_002803295.2	GCF_002803295.2	Caedibacter taeniospiralis	51K (strain)	NZ_PGGB02000009.1_1-456	C. taeniospiralis (3)	Caedibacter taeniospiralis	ASM280329v2	GCA_002803295.2	GCF_002803295.2	51K (strain)	NZ_PGGB02000016.1_223-1858
ASM280329v2	GCA_002803295.2	GCF_002803295.2	Caedibacter taeniospiralis	51K (strain)	NZ_PGGB02000016.1_223-1858	P. acanthamoebae	Candidatus Paracaedimonas acanthamoebae	ASM74303v1	GCA_000743035.1	GCF_000743035.1	30173 (isolate)	NZ_CP008936.1_309660-311175

## Sheet: KrakenDatabase Version 06-19-24
Percentage of fragments covered by the clade rooted at this taxon	Number of fragments covered by the clade rooted at this taxon	Number of fragments assigned directly to this taxon	Rank code*	NCBI taxonomic ID number	Indented scientific name
100.00	15321198110	4902254	R	1	root
99.26	15207610277	3901933	R1	131567	cellular organisms
85.23	13058202103	30107523	D	2	Bacteria
36.93	5657834752	19395981	P	1224	Pseudomonadota
18.86	2889829963	12149125	C	1236	Gammaproteobacteria
4.64	711155086	157278	O	72274	Pseudomonadales
4.42	676470000	4481359	F	135621	Pseudomonadaceae
4.09	626327904	147831986	G	286	Pseudomonas
1.25	190858102	37126039	G1	196821	unclassified Pseudomonas
0.01	1657741	1657741	S	2931382	Pseudomonas sp. PIA16
0.01	1600626	1600626	S	1028989	Pseudomonas sp. StFLB209
0.01	1565566	1565566	S	2678260	Pseudomonas sp. Ost2
0.01	1538301	1538301	S	3137451	Pseudomonas sp. G.S.17
0.01	1513211	1513211	S	3002903	Pseudomonas sp. BSw22131
0.01	1443652	1443652	S	1981174	Pseudomonas sp. M30-35
0.01	1436789	1436789	S	3048629	Pseudomonas sp. MH9.2
0.01	1435458	1435458	S	1027966	Pseudomonas sp. HR96
0.01	1414991	1414991	S	2320270	Pseudomonas sp. DG56-2
0.01	1396110	1396110	S	3048607	Pseudomonas sp. CCC3.1
0.01	1394027	1394027	S	2893890	Pseudomonas sp. KNUC1026
0.01	1375299	1375299	S	1856685	Pseudomonas sp. TCU-HL1
0.01	1356261	1356261	S	3077589	Pseudomonas sp. DTU_2021_1001937_2_SI_NGA_ILE_001
0.01	1339813	1339813	S	2991051	Pseudomonas sp. KU26590
0.01	1328984	1328984	S	2972478	Pseudomonas sp. LS1212
0.01	1314462	1314462	S	2730848	Pseudomonas sp. ADAK18
0.01	1305052	1305052	S	2866808	Pseudomonas sp. MM211
0.01	1291554	1291554	S	3048583	Pseudomonas sp. 10S4
0.01	1282675	1282675	S	2883205	Pseudomonas sp. L5B5
0.01	1278805	1278805	S	2975049	Pseudomonas sp. N3-W
0.01	1271776	1271776	S	3043445	Pseudomonas sp. P8_241
0.01	1253597	1253597	S	3048622	Pseudomonas sp. DC1.2
0.01	1250432	1250432	S	3110111	Pseudomonas sp. JQ170C
0.01	1239600	1239600	S	2895486	Pseudomonas sp. B21-040
0.01	1231389	1231389	S	2653853	Pseudomonas sp. SCB32
0.01	1228810	1228810	S	3029060	Pseudomonas sp. PSKL.D1
0.01	1208046	1208046	S	1736226	Pseudomonas sp. Leaf58
0.01	1193066	1193066	S	2986947	Pseudomonas sp. WJP1
0.01	1185638	1185638	S	3020843	Pseudomonas sp. Q1-7
0.01	1180561	1180561	S	2986927	Pseudomonas sp. BT-42-2
0.01	1173337	1173337	S	1881017	Pseudomonas sp. 7SR1
0.01	1169494	1169494	S	1283291	Pseudomonas sp. URMO17WK12:I11
0.01	1160137	1160137	S	3122079	Pseudomonas sp. MAG733B
0.01	1147764	1147764	S	2498848	Pseudomonas sp. MPC6
0.01	1146207	1146207	S	2706126	Pseudomonas sp. OIL-1
0.01	1141639	1141639	S	2705472	Pseudomonas sp. MTM4
0.01	1136287	1136287	S	2811422	Pseudomonas sp. PDNC002
0.01	1107350	1107350	S	2730847	Pseudomonas sp. ADAK13
0.01	1086429	1086429	S	3043441	Pseudomonas sp. P5_109
0.01	1085565	1085565	S	1357074	Pseudomonas sp. LS44
0.01	1085209	1085209	S	2974552	Pseudomonas sp. GCEP-101
0.01	1081266	1081266	S	2049589	Pseudomonas sp. HLS-6
0.01	1079119	1079119	S	3016341	Pseudomonas sp. PSE14
0.01	1077504	1077504	S	2726989	Pseudomonas sp. gcc21
0.01	1071380	1071380	S	2994661	Pseudomonas sp. SL4(2022)
0.01	1067864	1067864	S	2487887	Pseudomonas sp. KU43P
0.01	1061218	1061218	S	2954084	Pseudomonas sp. FP198
0.01	1052714	1052714	S	2054919	Pseudomonas sp. S09G 359
0.01	1052688	1052688	S	2983246	Pseudomonas sp. SO81
0.01	1050740	1050740	S	2748080	Pseudomonas sp. ABC1
0.01	1045240	1045240	S	1206777	Pseudomonas sp. Lz4W
0.01	1042320	1042320	S	2678259	Pseudomonas sp. Seg1
0.01	1041822	1041822	S	75692	Pseudomonas sp. 273
0.01	1039171	1039171	S	3074146	Pseudomonas sp. SG20056
0.01	1030286	1030286	S	2901380	Pseudomonas sp. NIBR-H-19
0.01	1029376	1029376	S	1573719	Pseudomonas sp. S35
0.01	1028885	1028885	S	3019968	Pseudomonas sp. MM227
0.01	1019671	1019671	S	2954096	Pseudomonas sp. FP597
0.01	1016210	1016210	S	2895495	Pseudomonas sp. B21-056
0.01	1005802	1005802	S	1294143	Pseudomonas sp. ATCC 13867
0.01	1000365	1000365	S	2954086	Pseudomonas sp. FP2196
0.01	993963	993963	S	2874628	Pseudomonas sp. p1(2021b)
0.01	987003	987003	S	2201356	Pseudomonas sp. 31-12
0.01	964959	964959	S	3122375	Pseudomonas sp. ML2-2023-3
0.01	962742	962742	S	2954094	Pseudomonas sp. FP453
0.01	949370	949370	S	2954092	Pseudomonas sp. FP2335
0.01	946100	946100	S	2604941	Pseudomonas sp. C27(2019)
0.01	945573	945573	S	2735906	Pseudomonas sp. B11D7D
0.01	945349	945349	S	2871095	Pseudomonas sp. DR48
0.01	932605	932605	S	1506334	Pseudomonas sp. G2-4
0.01	929429	929429	S	1573718	Pseudomonas sp. S34
0.01	929202	929202	S	2944234	Pseudomonas sp. LRP2-20
0.01	929191	929191	S	2073078	Pseudomonas sp. DTU12.3
0.01	928083	928083	S	3096605	Pseudomonas sp. AN-1
0.01	913256	913256	S	1344094	Pseudomonas sp. HN11
0.01	908971	908971	S	2954091	Pseudomonas sp. FP2309
0.01	902843	902843	S	2898441	Pseudomonas sp. J452
0.01	892429	892429	S	2219057	Pseudomonas sp. LG1E9
0.01	890384	890384	S	2973088	Pseudomonas sp. BW7P1
0.01	868277	868277	S	2815936	Pseudomonas sp. PP3
0.01	865544	865544	S	2895480	Pseudomonas sp. B21-028
0.01	850811	850811	S	2745519	Pseudomonas sp. OE 28.3
0.01	843307	843307	S	2895493	Pseudomonas sp. B21-053
0.01	840478	840478	S	2052956	Pseudomonas sp. ACM7
0.01	826642	826642	S	2954093	Pseudomonas sp. FP2338
0.01	819745	819745	S	3034675	Pseudomonas sp. A34-9
0.01	817689	817689	S	2895494	Pseudomonas sp. B21-054
0.01	802441	802441	S	2850559	Pseudomonas sp. HS6
0.01	802204	802204	S	2895490	Pseudomonas sp. B21-048
0.01	793962	793962	S	2866592	Pseudomonas sp. Marseille-Q3773
0.01	785542	785542	S	2971912	Pseudomonas sp. CBS
0.01	780104	780104	S	3110772	Pseudomonas sp. IT1137
0.01	775514	775514	S	2804761	Pseudomonas sp. 15A4
0.00	759655	759655	S	2678257	Pseudomonas sp. St316
0.00	758042	758042	S	3087234	Pseudomonas sp. MUP55
0.00	754935	754935	S	2479392	Pseudomonas sp. LTJR-52
0.00	733498	733498	S	658644	Pseudomonas sp. R5-89-07
0.00	713110	713110	S	1930532	Pseudomonas sp. CC6-YY-74
0.00	710330	710330	S	2954079	Pseudomonas sp. FP1742
0.00	708207	708207	S	3078264	Pseudomonas sp. C9-3
0.00	704718	704718	S	3104265	Pseudomonas sp. B33.4
0.00	697209	697209	S	2025658	Pseudomonas sp. NS1(2017)
0.00	679061	679061	S	2614442	Pseudomonas sp. LPB0260
0.00	672095	672095	S	517398	Pseudomonas sp. D3
0.00	649897	649897	S	3019098	Pseudomonas sp. TUM22785
0.00	629888	629888	S	1573712	Pseudomonas sp. R84
0.00	625322	625322	S	2920387	Pseudomonas sp. LS.1a
0.00	613537	613537	S	3003351	Pseudomonas sp. GXZC
0.00	610316	610316	S	1573711	Pseudomonas sp. R76
0.00	609627	609627	S	2749999	Pseudomonas sp. RtIB026
0.00	597456	597456	S	2866807	Pseudomonas sp. MM213
0.00	597407	597407	S	2870750	Pseudomonas sp. CYM-20-01
0.00	591658	591658	S	2774459	Pseudomonas sp. IzPS59
0.00	570980	570980	S	2855434	Pseudomonas sp. AO-1
0.00	532895	532895	S	3119004	Pseudomonas sp. TE3-3-F2023
0.00	528289	528289	S	2895491	Pseudomonas sp. B21-051
0.00	524887	524887	S	658630	Pseudomonas sp. CMR5c
0.00	522630	522630	S	2590776	Pseudomonas sp. NIBRBAC000502773
0.00	499456	499456	S	3048630	Pseudomonas sp. MH9.3
0.00	489817	489817	S	2841064	Pseudomonas sp. SK3(2021)
0.00	478423	478423	S	2895476	Pseudomonas sp. B21-021
0.00	468672	468672	S	1649877	Pseudomonas sp. CCOS 191
0.00	455402	455402	S	1855380	Pseudomonas sp. Z003-0.4C(8344-21)
0.00	454534	454534	S	2870860	Pseudomonas sp. DNDY-54
0.00	436556	436556	S	2678261	Pseudomonas sp. Pc102
0.00	433095	433095	S	1827300	Pseudomonas sp. MYb193
0.00	428980	428980	S	2895475	Pseudomonas sp. B21-019
0.00	422711	422711	S	3136561	Pseudomonas sp. TMP25
0.00	417080	417080	S	1207075	Pseudomonas sp. UW4
0.00	416940	416940	S	2662033	Pseudomonas sp. NY5710
0.00	414787	414787	S	2954078	Pseudomonas sp. FP1740
0.00	408061	408061	S	2729423	Pseudomonas sp. SK
0.00	405876	405876	S	3127459	Pseudomonas sp. RSB 5.4
0.00	404354	404354	S	3020907	Pseudomonas sp. JBR1
0.00	390465	390465	S	1611770	Pseudomonas sp. MRSN 12121
0.00	390302	390302	S	2895473	Pseudomonas sp. B21-015
0.00	380314	380314	S	3133144	Pseudomonas sp. TMP9
0.00	362949	362949	S	3115647	Pseudomonas sp. ZY71
0.00	356776	356776	S	2867408	Pseudomonas sp. 3-2
0.00	355932	355932	S	2834406	Pseudomonas sp. RC3H12
0.00	349942	349942	S	2054914	Pseudomonas sp. 02C 26
0.00	349695	349695	S	2998079	Pseudomonas sp. GOM7
0.00	348792	348792	S	2825975	Pseudomonas sp. SCA2728.1_7
0.00	347597	347597	S	2962597	Pseudomonas sp. Z8(2022)
0.00	344476	344476	S	2605424	Pseudomonas sp. J380
0.00	334726	334726	S	1534110	Pseudomonas sp. DR 5-09
0.00	331479	331479	S	2795724	Pseudomonas sp. MPFS
0.00	330975	330975	S	2976884	Pseudomonas sp. FJ2-5-13
0.00	330177	330177	S	1758730	Pseudomonas sp. BIOMIG1BAC
0.00	327419	327419	S	3043448	Pseudomonas sp. P9_31
0.00	323363	323363	S	2866278	Pseudomonas sp. S07E 245
0.00	316638	316638	S	1898684	Pseudomonas sp. LPH1
0.00	314012	314012	S	3028807	Pseudomonas sp. AA-38
0.00	296589	296589	S	2895489	Pseudomonas sp. B21-047
0.00	293858	293858	S	2126069	Pseudomonas sp. LBUM920
0.00	293366	293366	S	2871493	Pseudomonas sp. SC3(2021)
0.00	292742	292742	S	3042028	Pseudomonas sp. PMCC200344
0.00	291778	291778	S	2730851	Pseudomonas sp. ADAK22
0.00	270302	270302	S	2961531	Pseudomonas sp. KHPS1
0.00	269930	269930	S	2749808	Pseudomonas sp. Y5-11
0.00	265855	265855	S	1144323	Pseudomonas sp. GM17
0.00	265540	265540	S	2697023	Pseudomonas sp. AN-B15
0.00	265318	265318	S	3042029	Pseudomonas sp. PMCC200367
0.00	265267	265267	S	3049542	Pseudomonas sp. P105
0.00	264873	264873	S	2774873	Pseudomonas sp. ADPe
0.00	259137	259137	S	2512235	Pseudomonas sp. REST10
0.00	258207	258207	S	3090665	Pseudomonas sp. JS3066
0.00	247084	247084	S	2018067	Pseudomonas sp. FDAARGOS_380
0.00	247021	247021	S	2823875	Pseudomonas sp. Tri1
0.00	244952	244952	S	1886807	Pseudomonas sp. TMW 2.1634
0.00	242599	242599	S	3094846	Pseudomonas sp. G166
0.00	238438	238438	S	118613	Pseudomonas sp. B10
0.00	234832	234832	S	2738126	Pseudomonas sp. FP215
0.00	232847	232847	S	2069256	Pseudomonas sp. XWY-1
0.00	232712	232712	S	1173283	Pseudomonas sp. R3-18-08
0.00	227878	227878	S	1259844	Pseudomonas sp. FGI182
0.00	226180	226180	S	3074147	Pseudomonas sp. SG20052
0.00	225335	225335	S	2083054	Pseudomonas sp. LG1D9
0.00	222531	222531	S	95619	Pseudomonas sp. M1
0.00	209798	209798	S	3048613	Pseudomonas sp. CCI1.1
0.00	209534	209534	S	3038925	Pseudomonas sp. 905_Psudmo1
0.00	202945	202945	S	1755504	Pseudomonas sp. DY-1
0.00	201194	201194	S	1500687	Pseudomonas sp. St29
0.00	200743	200743	S	2867409	Pseudomonas sp. NEEL19
0.00	200665	200665	S	3048627	Pseudomonas sp. MH10
0.00	200190	200190	S	2054915	Pseudomonas sp. 09C 129
0.00	200149	200149	S	3127460	Pseudomonas sp. AE27
0.00	198413	198413	S	2954088	Pseudomonas sp. FP2262
0.00	194819	194819	S	2954087	Pseudomonas sp. FP2254
0.00	192684	192684	S	2654238	Pseudomonas sp. DTU12.1
0.00	191914	191914	S	2005388	Pseudomonas sp. RU47
0.00	190475	190475	S	2862945	Pseudomonas sp. ArH3a
0.00	189849	189849	S	2939495	Pseudomonas sp. NY11382
0.00	189104	189104	S	2895483	Pseudomonas sp. B21-032
0.00	188194	188194	S	2886361	Pseudomonas sp. HN8-3
0.00	187237	187237	S	2895472	Pseudomonas sp. B21-012
0.00	186342	186342	S	2793103	Pseudomonas sp. IAC-BECa141
0.00	185611	185611	S	3118751	Pseudomonas sp. MS646
0.00	185193	185193	S	2879114	Pseudomonas sp. HS-18
0.00	182564	182564	S	2067572	Pseudomonas sp. NC02
0.00	182451	182451	S	1837993	Pseudomonas sp. P108
0.00	182172	182172	S	2738843	Pseudomonas sp. B14-6
0.00	181405	181405	S	2895474	Pseudomonas sp. B21-017
0.00	179206	179206	S	2083052	Pseudomonas sp. SWI36
0.00	177291	177291	S	2895496	Pseudomonas sp. B21-059
0.00	175988	175988	S	1500686	Pseudomonas sp. Os17
0.00	174381	174381	S	2933816	Pseudomonas sp. BC42
0.00	174156	174156	S	2083053	Pseudomonas sp. SWI44
0.00	172621	172621	S	2664899	Pseudomonas sp. CFSAN084952
0.00	165233	165233	S	1573720	Pseudomonas sp. S49
0.00	164401	164401	S	2861775	Pseudomonas sp. YeP6b
0.00	163058	163058	S	3122376	Pseudomonas sp. ML2-2023-6
0.00	161782	161782	S	1602166	Pseudomonas sp. St290
0.00	160609	160609	S	2749807	Pseudomonas sp. Y39-6
0.00	159085	159085	S	528343	Pseudomonas sp. G11
0.00	157730	157730	S	3095074	Pseudomonas sp. S1Bt23
0.00	157301	157301	S	253237	Pseudomonas sp. phDV1
0.00	156543	156543	S	107445	Pseudomonas sp. A2
0.00	156420	156420	S	1173273	Pseudomonas sp. R2-37-08W
0.00	156266	156266	S	2895471	Pseudomonas sp. B21-010
0.00	151880	151880	S	1659194	Pseudomonas sp. GR 6-02
0.00	151540	151540	S	658642	Pseudomonas sp. R4-34-07
0.00	148381	148381	S	676210	Pseudomonas sp. ATCC 43928
0.00	146218	146218	S	2884805	Pseudomonas sp. HN2
0.00	143632	143632	S	1173288	Pseudomonas sp. R4-39-08
0.00	141993	141993	S	2954090	Pseudomonas sp. FP2300
0.00	141162	141162	S	3118752	Pseudomonas sp. WP18
0.00	140087	140087	S	1173270	Pseudomonas sp. R1-43-08
0.00	138374	138374	S	2895485	Pseudomonas sp. B21-036
0.00	138218	138218	S	2976883	Pseudomonas sp. SD17-1
0.00	137858	137858	S	1173284	Pseudomonas sp. R3-52-08
0.00	135590	135590	S	2899657	Pseudomonas sp. Nvir
0.00	132372	132372	S	2954080	Pseudomonas sp. FP1762
0.00	131386	131386	S	1382237	Pseudomonas sp. OVF7
0.00	120813	120813	S	658643	Pseudomonas sp. R4-35-07
0.00	118337	118337	S	2083055	Pseudomonas sp. LH1G9
0.00	116146	116146	S	2898483	Pseudomonas sp. 7-41
0.00	115963	115963	S	2864101	Pseudomonas sp. So3.2b
0.00	114476	114476	S	645292	Pseudomonas sp. T8
0.00	112934	112934	S	2954077	Pseudomonas sp. FP1154
0.00	111549	111549	S	1173280	Pseudomonas sp. R2-60-08W
0.00	111249	111249	S	147212	Pseudomonas sp. SW-3
0.00	109595	109595	S	2926671	Pseudomonas sp. I3-I5
0.00	108371	108371	S	2895482	Pseudomonas sp. B21-031
0.00	108211	108211	S	2895484	Pseudomonas sp. B21-035
0.00	108130	108130	S	2777367	Pseudomonas sp. OST1909
0.00	106572	106572	S	2861799	Pseudomonas sp. Colony2
0.00	105070	105070	S	2678258	Pseudomonas sp. Cab53
0.00	103876	103876	S	2986074	Pseudomonas sp. P1B16
0.00	103110	103110	S	2870840	Pseudomonas sp. DR208
0.00	102782	102782	S	2954099	Pseudomonas sp. FP818
0.00	101924	101924	S	1636610	Pseudomonas sp. PONIH3
0.00	101286	101286	S	3040601	Pseudomonas sp. LTR0
0.00	100089	100089	S	2886360	Pseudomonas sp. HN2-3
0.00	99190	99190	S	69328	Pseudomonas sp. VLB120
0.00	98520	98520	S	3075220	Pseudomonas sp. HTZ2
0.00	98174	98174	S	2813842	Pseudomonas sp. SORT22
0.00	97151	97151	S	2762896	Pseudomonas sp. MPDS
0.00	95882	95882	S	2921518	Pseudomonas sp. FSL L8-0168
0.00	95614	95614	S	1855331	Pseudomonas sp. A214
0.00	94420	94420	S	2856556	Pseudomonas sp. HD6515
0.00	94408	94408	S	2895487	Pseudomonas sp. B21-041
0.00	93994	93994	S	2892442	Pseudomonas sp. CIP-10
0.00	93417	93417	S	2954085	Pseudomonas sp. FP2034
0.00	92549	92549	S	658632	Pseudomonas sp. R11-23-07
0.00	91836	91836	S	3114884	Pseudomonas sp. LH21
0.00	89505	89505	S	2895477	Pseudomonas sp. B21-023
0.00	89145	89145	S	658641	Pseudomonas sp. R2-7-07
0.00	88926	88926	S	2954089	Pseudomonas sp. FP2294
0.00	88344	88344	S	3043447	Pseudomonas sp. P9_2
0.00	86594	86594	S	2954101	Pseudomonas sp. FP830
0.00	84479	84479	S	2866626	Pseudomonas sp. 2hn
0.00	83702	83702	S	2587597	Pseudomonas sp. SWI7
0.00	82139	82139	S	2799184	Pseudomonas sp. Eqa60
0.00	81962	81962	S	1338689	Pseudomonas sp. JY-Q
0.00	81291	81291	S	2609418	Pseudomonas sp. KUIN-1
0.00	80545	80545	S	3035289	Pseudomonas sp. NyZ480
0.00	78281	78281	S	2169583	Pseudomonas sp. SXM-1
0.00	76600	76600	S	1702250	Pseudomonas sp. IB20
0.00	70775	70775	S	3123039	Pseudomonas sp. KK18
0.00	69987	69987	S	2821559	Pseudomonas sp. IsoF
0.00	67189	67189	S	2841063	Pseudomonas sp. SK2
0.00	66054	66054	S	3048620	Pseudomonas sp. CCI4.2
0.00	65382	65382	S	1573704	Pseudomonas sp. R32
0.00	64235	64235	S	2083051	Pseudomonas sp. SWI6
0.00	63426	63426	S	520056	Pseudomonas sp. P13
0.00	61189	61189	S	1495331	Pseudomonas sp. WCS374
0.00	59468	59468	S	3049084	Pseudomonas sp. M2(2023)
0.00	59012	59012	S	2678256	Pseudomonas sp. St386
0.00	58160	58160	S	181555	Pseudomonas sp. AH2
0.00	57118	57118	S	2866282	Pseudomonas sp. PS1(2021)
0.00	55528	55528	S	2895488	Pseudomonas sp. B21-044
0.00	54273	54273	S	2724470	Pseudomonas sp. BIGb0427
0.00	51001	51001	S	2597770	Pseudomonas sp. BJP69
0.00	46063	46063	S	2895470	Pseudomonas sp. B21-009
0.00	41298	41298	S	3094916	Pseudomonas sp. BO3-4
0.00	39426	39426	S	2479393	Pseudomonas sp. LTGT-11-2Z
0.00	37094	37094	S	2954081	Pseudomonas sp. FP1911
0.00	35896	35896	S	2829498	Pseudomonas sp. JS425
0.00	33357	33357	S	2954102	Pseudomonas sp. FP833
0.00	29770	29770	S	2662034	Pseudomonas sp. 13159349
0.00	27874	27874	S	2954097	Pseudomonas sp. FP603
0.00	26857	26857	S	1761895	Pseudomonas sp. bs2935
0.00	25289	25289	S	2545800	Pseudomonas sp. FDAARGOS_761
0.00	24396	24396	S	2944252	Pseudomonas sp. B111
0.00	15196	15196	S	2944392	Pseudomonas sp. BYT-5
0.00	9624	9624	S	1415630	Pseudomonas sp. TKP
0.00	4675	4675	S	2578110	Pseudomonas sp. KBS0707
0.00	3745	3745	S	2559074	Pseudomonas sp. S150
0.00	2413	2413	S	2954098	Pseudomonas sp. FP607
0.00	497	497	S	2816906	Pseudomonas sp. BYT-1
0.00	468	468	S	3043449	Pseudomonas sp. P9_32
0.00	464	464	S	2730850	Pseudomonas sp. ADAK21
0.00	444	444	S	3043450	Pseudomonas sp. P9_35
0.00	423	423	S	2976333	Pseudomonas sp. NBB
0.00	272	272	S	2730845	Pseudomonas sp. ADAK2
0.00	237	237	S	2866277	Pseudomonas sp. S11A 273
0.00	184	184	S	2578115	Pseudomonas sp. KBS0802
0.00	149	149	S	2975373	Pseudomonas sp. GD03721
0.00	138	138	S	2730849	Pseudomonas sp. ADAK20
0.00	137	137	S	2730846	Pseudomonas sp. ADAK7
0.00	135	135	S	2759706	Pseudomonas sp. 29A
0.00	114	114	S	2975405	Pseudomonas sp. GD03919
0.00	79	79	S	2743971	Pseudomonas sp. 43A
0.00	74	74	S	3075584	Pseudomonas sp. VD-NE ins
0.00	60	60	S	3104264	Pseudomonas sp. B188
0.00	60	60	S	2587859	Pseudomonas sp. THAF42
0.00	46	46	S	3075582	Pseudomonas sp. VD-NE white
0.00	37	37	S	2587863	Pseudomonas sp. THAF187a
0.00	24	24	S	3043444	Pseudomonas sp. P8_229
0.00	13	13	S	3075583	Pseudomonas sp. VD-NE ext
0.00	13	13	S	322535	Pseudomonas sp. S19
0.00	11	11	S	3043443	Pseudomonas sp. P8_139
0.33	50803210	1476638	G1	136843	Pseudomonas fluorescens group
0.11	16131400	12877252	S	294	Pseudomonas fluorescens
0.01	1113230	1113230	S1	1038922	Pseudomonas fluorescens Q2-87
0.01	1055269	1055269	S1	1221522	Pseudomonas fluorescens NCIMB 11764
0.00	461331	461331	S1	205922	Pseudomonas fluorescens Pf0-1
0.00	438692	438692	S1	743713	Pseudomonas fluorescens R124
0.00	185626	185626	S1	463794	Pseudomonas fluorescens BBc6R8
0.02	3808419	3808419	S	76758	Pseudomonas orientalis
0.02	3188125	3047797	S	47883	Pseudomonas synxantha
0.00	140328	140328	S1	96901	Pseudomonas synxantha BG33R
0.02	2527381	2527381	S	76760	Pseudomonas rhodesiae
0.01	2143685	2143685	S	200450	Pseudomonas trivialis
0.01	2060890	2008612	S	200451	Pseudomonas poae
0.00	52278	52278	S1	1282356	Pseudomonas poae RE*1-1-14
0.01	1747219	1747219	S	47878	Pseudomonas azotoformans
0.01	1660669	1660669	S	29442	Pseudomonas tolaasii
0.01	1550050	1550050	S	47879	Pseudomonas corrugata
0.01	1513001	1513001	S	298	Pseudomonas marginalis
0.01	1257113	1257113	S	198620	Pseudomonas koreensis
0.01	1236825	1236825	S	46679	Pseudomonas mucidolens
0.01	1188876	1188876	S	76761	Pseudomonas veronii
0.01	1184075	1184075	S	129817	Pseudomonas brenneri
0.01	1181245	1181245	S	1421430	Pseudomonas granadensis
0.01	1178554	970439	S	321662	Pseudomonas moraviensis
0.00	208115	208115	S1	1395516	Pseudomonas moraviensis R28-S
0.01	1134313	1134313	S	183795	Pseudomonas mediterranea
0.01	1038496	1038496	S	651740	Pseudomonas cedrina
0.01	1000926	1000926	S	200452	Pseudomonas congelans
0.00	707793	438607	S	75612	Pseudomonas mandelii
0.00	269186	269186	S1	1147786	Pseudomonas mandelii JR-1
0.00	536736	536736	S	78543	Pseudomonas migulae
0.00	495817	495817	S	75588	Pseudomonas libanensis
0.00	448806	448806	S	1114970	Pseudomonas ogarae
0.00	406158	406158	S	169669	Pseudomonas extremorientalis
0.21	32398912	569133	G1	136845	Pseudomonas putida group
0.14	21866223	20589005	S	303	Pseudomonas putida
0.00	578264	578264	S1	1384061	Pseudomonas putida S13.1.2
0.00	157820	157820	S1	1331671	Pseudomonas putida H8234
0.00	121877	121877	S1	1081940	Pseudomonas putida B6-2
0.00	89565	89565	S1	76869	Pseudomonas putida GB-1
0.00	73475	73475	S1	931281	Pseudomonas putida BIRD-1
0.00	66891	66891	S1	1196325	Pseudomonas putida DOT-T1E
0.00	63043	63043	S1	1150601	Pseudomonas putida JB
0.00	59885	59885	S1	1215087	Pseudomonas putida S12
0.00	35136	35136	S1	231023	Pseudomonas putida ND6
0.00	25282	25282	S1	1193499	Pseudomonas putida SJTE-1
0.00	3424	3424	S1	1042876	Pseudomonas putida S16
0.00	1793	1793	S1	1215088	Pseudomonas putida HB3267
0.00	584	584	S1	1211579	Pseudomonas putida NBRC 14164
0.00	179	179	S1	160488	Pseudomonas putida KT2440
0.01	2280493	1251105	S	47880	Pseudomonas fulva
0.01	1029388	1029388	S1	743720	Pseudomonas fulva 12-X
0.01	1981701	1981701	S	47885	Pseudomonas oryzihabitans
0.01	1786212	1786212	S	78327	Pseudomonas mosselii
0.01	1048389	1048389	S	70775	Pseudomonas plecoglossicida
0.01	806396	799848	S	76759	Pseudomonas monteilii
0.00	6353	6353	S1	1435044	Pseudomonas monteilii SB3078
0.00	195	195	S1	1435058	Pseudomonas monteilii SB3101
0.00	760992	760992	S	1785161	Pseudomonas wadenswilerensis
0.00	618123	618123	S	2078786	Pseudomonas inefficax
0.00	450001	450001	S	2217867	Pseudomonas sp. SGAir0191
0.00	171500	171500	S	1940636	Pseudomonas shirazica
0.00	59749	59749	S	1940621	Pseudomonas alloputida
0.20	30601473	7437151	G1	136849	Pseudomonas syringae group
0.06	8703828	0	G2	251695	Pseudomonas syringae group genomosp. 1
0.06	8703828	4915734	S	317	Pseudomonas syringae
0.01	976870	976870	S1	1357279	Pseudomonas syringae CC1557
0.01	910856	451406	S1	321	Pseudomonas syringae pv. syringae
0.00	145885	145885	S2	1262350	Pseudomonas syringae pv. syringae SM
0.00	92480	92480	S2	1260626	Pseudomonas syringae pv. syringae B64
0.00	76721	76721	S2	1324932	Pseudomonas syringae pv. syringae HS191
0.00	74180	74180	S2	1324931	Pseudomonas syringae pv. syringae B301D
0.00	70184	70184	S2	205918	Pseudomonas syringae pv. syringae B728a
0.01	824720	1134	S1	264449	Pseudomonas syringae group pathovars incertae sedis
0.00	728618	697192	S2	103796	Pseudomonas syringae pv. actinidiae
0.00	28739	28739	S3	1108972	Pseudomonas syringae pv. actinidiae str. Shaanxi_M228
0.00	1352	1352	S3	1104678	Pseudomonas syringae pv. actinidiae ICMP 9853
0.00	1318	1318	S3	1194418	Pseudomonas syringae pv. actinidiae ICMP 9617
0.00	9	9	S3	1095103	Pseudomonas syringae pv. actinidiae ICMP 18884
0.00	8	8	S3	1104679	Pseudomonas syringae pv. actinidiae ICMP 18708
0.00	94968	94968	S2	264451	Pseudomonas syringae pv. cerasicola
0.00	295554	0	S1	1674924	Pseudomonas syringae pv. actinidifoliorum
0.00	295554	295554	S2	1194400	Pseudomonas syringae pv. actinidifoliorum ICMP 18803
0.00	188499	188499	S1	663959	Pseudomonas syringae pv. avii
0.00	128559	128559	S1	1357289	Pseudomonas syringae USA011
0.00	120230	120230	S1	1332075	Pseudomonas syringae UMAF0158
0.00	98089	98089	S1	192087	Pseudomonas syringae pv. atrofaciens
0.00	88349	88349	S1	199201	Pseudomonas syringae pv. lapsa
0.00	70924	70924	S1	1357285	Pseudomonas syringae CC457
0.00	69976	69976	S1	1357287	Pseudomonas syringae UB303
0.00	15404	0	S1	59510	Pseudomonas syringae pv. pisi
0.00	15404	15404	S2	1357292	Pseudomonas syringae pv. pisi str. PP1
0.00	64	64	S1	629264	Pseudomonas syringae Cit 7
0.03	4328567	4328567	S	33069	Pseudomonas viridiflava
0.02	2811265	635938	G2	251698	Pseudomonas syringae group genomosp. 2
0.01	1479993	497165	S	47877	Pseudomonas amygdali
0.00	574732	259589	S1	53707	Pseudomonas amygdali pv. lachrymans
0.00	315143	315143	S2	629260	Pseudomonas amygdali pv. lachrymans str. M301315
0.00	137704	54092	S1	322	Pseudomonas amygdali pv. tabaci
0.00	83612	83612	S2	573066	Pseudomonas amygdali pv. tabaci str. ATCC 11528
0.00	133919	133919	S1	1664860	Pseudomonas amygdali pv. loropetali
0.00	126314	126314	S1	251722	Pseudomonas amygdali pv. aesculi
0.00	10159	10159	S1	129138	Pseudomonas amygdali pv. morsprunorum
0.00	495246	321175	S	29438	Pseudomonas savastanoi
0.00	165180	128600	S1	360920	Pseudomonas savastanoi pv. savastanoi
0.00	36580	36580	S2	693985	Pseudomonas savastanoi pv. savastanoi NCPPB 3335
0.00	8891	0	S1	319	Pseudomonas savastanoi pv. phaseolicola
0.00	8891	8891	S2	264730	Pseudomonas savastanoi pv. phaseolicola 1448A
0.00	200088	200088	S	53410	Pseudomonas ficuserectae
0.01	1431841	971560	S	251699	Pseudomonas syringae group genomosp. 7
0.00	230968	230968	S1	129140	Pseudomonas syringae pv. tagetis
0.00	229313	229313	S1	251654	Pseudomonas syringae pv. helianthi
0.01	1369587	1369587	S	1190415	Pseudomonas asturiensis
0.01	1082343	1082080	S	36746	Pseudomonas cichorii
0.00	263	263	S1	1441629	Pseudomonas cichorii JBC1
0.01	1040542	1040542	S	2995658	Pseudomonas lijiangensis
0.00	675092	156756	S	251701	Pseudomonas syringae group genomosp. 3
0.00	197418	193714	S1	323	Pseudomonas syringae pv. tomato
0.00	3704	3704	S2	223283	Pseudomonas syringae pv. tomato str. DC3000
0.00	169714	0	S1	251702	Pseudomonas syringae pv. antirrhini
0.00	169714	169714	S2	698755	Pseudomonas syringae pv. antirrhini str. 126
0.00	151204	150910	S1	59511	Pseudomonas syringae pv. maculicola
0.00	294	294	S2	629265	Pseudomonas syringae pv. maculicola str. ES4326
0.00	511115	211567	S	53409	Pseudomonas coronafaciens
0.00	225105	0	S1	235277	Pseudomonas coronafaciens pv. oryzae
0.00	225105	225105	S2	563797	Pseudomonas coronafaciens pv. oryzae str. 1_6
0.00	74443	74443	S1	235275	Pseudomonas coronafaciens pv. coronafaciens
0.00	480959	310775	S	50340	Pseudomonas fuscovaginae
0.00	170184	170184	S1	1150862	Pseudomonas fuscovaginae UPB0736
0.00	414345	414345	S	46257	Pseudomonas avellanae
0.00	274550	274550	S	200454	Pseudomonas tremae
0.00	40288	0	S	86840	Pseudomonas cannabina
0.00	40288	40288	S1	757414	Pseudomonas cannabina pv. alisalensis
0.19	29809000	1489796	G1	136841	Pseudomonas aeruginosa group
0.09	14459560	14173182	S	287	Pseudomonas aeruginosa
0.00	145367	145367	S1	381754	Pseudomonas aeruginosa PA7
0.00	26398	26398	S1	1415629	Pseudomonas aeruginosa MTB-1
0.00	24442	24442	S1	1443105	Pseudomonas aeruginosa SG17M
0.00	17592	17592	S1	1457392	Pseudomonas aeruginosa PA96
0.00	14871	14871	S1	1280938	Pseudomonas aeruginosa B136-33
0.00	11059	11059	S1	1448140	Pseudomonas aeruginosa YL84
0.00	7248	7248	S1	1009714	Pseudomonas aeruginosa PAK
0.00	6256	6256	S1	1427342	Pseudomonas aeruginosa SCV20265
0.00	5249	5249	S1	1352355	Pseudomonas aeruginosa c7447m
0.00	3584	3584	S1	941193	Pseudomonas aeruginosa M18
0.00	3124	3124	S1	910265	Pseudomonas aeruginosa C-NN2
0.00	2873	2873	S1	798130	Pseudomonas aeruginosa 39016
0.00	2034	2034	S1	1089456	Pseudomonas aeruginosa NCGM2.S1
0.00	1781	1781	S1	1193501	Pseudomonas aeruginosa SJTD-1
0.00	1749	1749	S1	1093787	Pseudomonas aeruginosa DK2
0.00	1732	1732	S1	208963	Pseudomonas aeruginosa UCBPP-PA14
0.00	1020	1020	S1	1340851	Pseudomonas aeruginosa RP73
0.00	931	931	S1	388272	Pseudomonas aeruginosa PACS2
0.00	890	890	S1	1411700	Pseudomonas aeruginosa DHS01
0.00	830	830	S1	1163396	Pseudomonas aeruginosa CI27
0.00	780	780	S1	1408276	Pseudomonas aeruginosa LESlike5
0.00	738	738	S1	1408271	Pseudomonas aeruginosa LES400
0.00	656	160	S1	208964	Pseudomonas aeruginosa PAO1
0.00	446	446	S2	1147787	Pseudomonas aeruginosa PAO1H2O
0.00	30	30	S2	1367494	Pseudomonas aeruginosa PAO1-VE13
0.00	20	20	S2	1367493	Pseudomonas aeruginosa PAO1-VE2
0.00	626	626	S1	1408275	Pseudomonas aeruginosa LESlike4
0.00	619	619	S1	1408277	Pseudomonas aeruginosa LESlike7
0.00	577	577	S1	1051003	Pseudomonas aeruginosa 19BR
0.00	547	547	S1	1408272	Pseudomonas aeruginosa LES431
0.00	527	527	S1	1408273	Pseudomonas aeruginosa LESB65
0.00	497	497	S1	1408274	Pseudomonas aeruginosa LESlike1
0.00	435	435	S1	1051004	Pseudomonas aeruginosa 213BR
0.00	425	425	S1	1081927	Pseudomonas aeruginosa PA103
0.00	324	324	S1	1279007	Pseudomonas aeruginosa PA1
0.00	253	253	S1	1279008	Pseudomonas aeruginosa PA1R
0.00	181	181	S1	557722	Pseudomonas aeruginosa LESB58
0.00	59	59	S1	652611	Pseudomonas aeruginosa PA14
0.00	44	44	S1	1123015	Pseudomonas aeruginosa DSM 50071 = NBRC 12689
0.00	35	35	S1	1352354	Pseudomonas aeruginosa PAO581
0.00	16	16	S1	1356855	Pseudomonas aeruginosa DK1
0.00	9	9	S1	1158200	Pseudomonas aeruginosa TBCF10839
0.03	4400454	3916543	S	300	Pseudomonas mendocina
0.00	257585	257585	S1	1225174	Pseudomonas mendocina S5.2
0.00	226326	226326	S1	1001585	Pseudomonas mendocina NK-01
0.02	2410280	2410280	S	53408	Pseudomonas citronellolis
0.01	2226864	122	G2	1232139	Pseudomonas oleovorans/pseudoalcaligenes group
0.01	1804506	1804506	S	1149133	Pseudomonas furukawaii
0.00	422236	265750	S	301	Pseudomonas oleovorans
0.00	156486	156486	S1	1182590	Pseudomonas oleovorans CECT 5344
0.01	1992651	1992651	S	43263	Pseudomonas alcaligenes
0.01	1361332	16827	G2	627141	Pseudomonas nitroreducens/multiresinivorans group
0.00	751510	751510	S	95301	Pseudomonas multiresinivorans
0.00	592995	592995	S	46680	Pseudomonas nitroreducens
0.01	1350840	0	S	53412	Pseudomonas resinovorans
0.01	1350840	1350840	S1	1245471	Pseudomonas resinovorans NBRC 106553
0.00	117223	117223	S	2994495	Pseudomonas paraeruginosa
0.13	19761868	49042	G1	136842	Pseudomonas chlororaphis group
0.07	11451909	8548087	S	587753	Pseudomonas chlororaphis
0.01	1753816	1753816	S1	86192	Pseudomonas chlororaphis subsp. aurantiaca
0.00	564943	437455	S1	587851	Pseudomonas chlororaphis subsp. aureofaciens
0.00	127488	127488	S2	1038921	Pseudomonas chlororaphis subsp. aureofaciens 30-84
0.00	486649	486649	S1	1513890	Pseudomonas chlororaphis subsp. piscium
0.00	98294	98294	S1	1037915	Pseudomonas chlororaphis O6
0.00	120	120	S1	333	Pseudomonas chlororaphis subsp. chlororaphis
0.03	4472857	4395524	S	380021	Pseudomonas protegens
0.00	77092	77092	S1	1420599	Pseudomonas protegens Cab57
0.00	227	227	S1	220664	Pseudomonas protegens Pf-5
0.00	14	14	S1	1124983	Pseudomonas protegens CHA0
0.01	1669953	1669953	S	296	Pseudomonas fragi
0.01	1411778	1411778	S	86185	Pseudomonas lundensis
0.00	513734	513734	S	2614538	Pseudomonas piscis
0.00	192595	192595	S	658629	Pseudomonas sessilinigenes
0.02	3499856	3499856	S	104087	Pseudomonas frederiksbergensis
0.02	3234245	3234245	S	319939	Pseudomonas otitidis
0.02	2774689	2774608	S	312306	Pseudomonas entomophila
0.00	81	81	S1	384676	Pseudomonas entomophila L48
0.02	2567609	2511352	S	930166	Pseudomonas brassicacearum
0.00	56257	0	S1	86264	Pseudomonas brassicacearum subsp. brassicacearum
0.00	56257	56257	S2	994484	Pseudomonas brassicacearum subsp. brassicacearum NFM421
0.01	2276162	1828845	S	65741	Pseudomonas knackmussii
0.00	447317	447317	S1	1301098	Pseudomonas knackmussii B13
0.01	2271963	2271963	S	1853130	Pseudomonas silesiensis
0.01	2228390	2228390	S	237610	Pseudomonas psychrotolerans
0.01	1999096	1999096	S	556533	Pseudomonas benzenivorans
0.01	1887055	1887055	S	237609	Pseudomonas alkylphenolica
0.01	1767980	1767980	S	198618	Pseudomonas umsongensis
0.01	1721624	1721624	S	157782	Pseudomonas parafulva
0.01	1718549	1718549	S	2762576	Pseudomonas baltica
0.01	1717001	1717001	S	359110	Pseudomonas extremaustralis
0.01	1699721	1699721	S	191390	Pseudomonas palleroniana
0.01	1696511	1696511	S	2867264	Pseudomonas phytophila
0.01	1607203	1607203	S	702115	Pseudomonas arsenicoxydans
0.01	1587126	1587126	S	244566	Pseudomonas lurida
0.01	1585760	1585760	S	2599595	Pseudomonas eucalypticola
0.01	1528764	1528764	S	2745495	Pseudomonas vanderleydeniana
0.01	1525854	1525854	S	321846	Pseudomonas simiae
0.01	1525119	1525119	S	485898	Pseudomonas promysalinigenes
0.01	1524033	1524033	S	226910	Pseudomonas batumici
0.01	1492175	1492175	S	2604832	Pseudomonas lalkuanensis
0.01	1476676	1476676	S	2565368	Pseudomonas atacamensis
0.01	1469708	1469708	S	915099	Pseudomonas canadensis
0.01	1414712	1414712	S	2725477	Pseudomonas tohonis
0.01	1322905	1322905	S	2961893	Pseudomonas triclosanedens
0.01	1318610	1318610	S	437900	Pseudomonas marincola
0.01	1314062	1314062	S	46677	Pseudomonas agarici
0.01	1270565	1270565	S	2600598	Pseudomonas saxonica
0.01	1270056	1270056	S	95300	Pseudomonas vancouverensis
0.01	1260183	1260183	S	515393	Pseudomonas yamanorum
0.01	1234406	1234406	S	2219225	Pseudomonas asiatica
0.01	1230024	1230024	S	2684212	Pseudomonas izuensis
0.01	1202184	1202184	S	219572	Pseudomonas antarctica
0.01	1190336	1190336	S	47884	Pseudomonas taetrolens
0.01	1171651	1171651	S	2762577	Pseudomonas kielensis
0.01	1122852	1122852	S	2505979	Pseudomonas viciae
0.01	1119235	1119235	S	157783	Pseudomonas cremoricolorata
0.01	1114679	1114679	S	1148509	Pseudomonas prosekii
0.01	1114274	1114274	S	640205	Pseudomonas seleniipraecipitans
0.01	1112603	1112603	S	2364649	Pseudomonas laurentiana
0.01	1112467	1112467	S	1788301	Pseudomonas versuta
0.01	1109077	1109077	S	2320867	Pseudomonas cavernae
0.01	1092038	1092038	S	86265	Pseudomonas thivervalensis
0.01	1079006	1079006	S	2518644	Pseudomonas tructae
0.01	1050760	1050760	S	364197	Pseudomonas pohangensis
0.01	1045842	0	G1	62104	environmental samples
0.01	1045842	1045842	S	114707	uncultured Pseudomonas sp.
0.01	1033410	1033410	S	122355	Pseudomonas psychrophila
0.01	1015419	1015419	S	2745504	Pseudomonas hamedanensis
0.01	1007296	1007296	S	1605838	Pseudomonas coleopterorum
0.01	984640	984640	S	216142	Pseudomonas rhizosphaerae
0.01	976292	976292	S	1880678	Pseudomonas sivasensis
0.01	957349	957349	S	2738125	Pseudomonas hefeiensis
0.01	955294	955294	S	1392877	Pseudomonas oryzae
0.01	954387	954387	S	2954082	Pseudomonas cucumis
0.01	953574	953574	S	3093767	Pseudomonas hormoni
0.01	950642	950642	S	2842346	Pseudomonas siliginis
0.01	949308	949308	S	1499686	Pseudomonas saudiphocaensis
0.01	929868	929868	S	2842349	Pseudomonas asgharzadehiana
0.01	901497	901497	S	2961896	Pseudomonas nunensis
0.01	899547	899547	S	2745490	Pseudomonas xantholysinigenes
0.01	892907	892907	S	2726956	Pseudomonas berkeleyensis
0.01	885072	885072	S	289370	Pseudomonas argentinensis
0.01	876644	876644	S	2842355	Pseudomonas fakonensis
0.01	865586	865586	S	395598	Pseudomonas reinekei
0.01	862603	862603	S	2842357	Pseudomonas muyukensis
0.01	854028	854028	S	2745482	Pseudomonas kermanshahensis
0.01	821890	821890	S	2842356	Pseudomonas xanthosomatis
0.01	817636	817636	S	2731681	Pseudomonas campi
0.01	812011	812011	S	2745510	Pseudomonas zeae
0.01	802052	802052	S	47886	Pseudomonas luteola
0.01	781579	781579	S	163011	Pseudomonas lini
0.01	780949	780949	S	1163398	Pseudomonas donghuensis
0.01	771564	771564	S	1198456	Pseudomonas guguanensis
0.01	770955	770955	S	2812000	Pseudomonas hygromyciniae
0.00	754198	754198	S	1628086	Pseudomonas kribbensis
0.00	752808	752808	S	2745518	Pseudomonas tritici
0.00	744299	744299	S	2011015	Pseudomonas laurylsulfatiphila
0.00	741918	741918	S	2493633	Pseudomonas hydrolytica
0.00	737087	737087	S	2964670	Pseudomonas serboccidentalis
0.00	726192	726192	S	2774460	Pseudomonas allokribbensis
0.00	719501	719501	S	158627	Pseudomonas graminis
0.00	695744	695744	S	1691904	Pseudomonas sediminis
0.00	674696	674696	S	489632	Pseudomonas chengduensis
0.00	664785	664785	S	1245526	Pseudomonas guangdongensis
0.00	658754	658754	S	53407	Pseudomonas asplenii
0.00	646362	646362	S	2774461	Pseudomonas gozinkensis
0.00	637074	637074	S	2842354	Pseudomonas maumuensis
0.00	589949	589949	S	2666183	Pseudomonas juntendi
0.00	577280	577280	S	485880	Pseudomonas kurunegalensis
0.00	572479	572479	S	2731552	Pseudomonas solani
0.00	567272	567272	S	1302376	Candidatus Pseudomonas adelgestsugas
0.00	566267	566267	S	3040598	Pseudomonas paraveronii
0.00	535751	535751	S	2745511	Pseudomonas tensinigenes
0.00	535393	535393	S	2906062	Pseudomonas wenzhouensis
0.00	527286	527286	S	2837969	Pseudomonas fitomaticsae
0.00	465154	465154	S	1785145	Pseudomonas glycinae
0.00	459495	459495	S	2745514	Pseudomonas salmasensis
0.00	458247	458247	S	2746321	Pseudomonas phenolilytica
0.00	456676	456676	S	1306993	Pseudomonas soli
0.00	439673	439673	S	1615674	Pseudomonas lactis
0.00	432290	432290	S	2842350	Pseudomonas azerbaijanorientalis
0.00	425425	425425	S	2213015	Pseudomonas sichuanensis
0.00	415209	415209	S	2894079	Pseudomonas oryziphila
0.00	403788	403788	S	2993566	Pseudomonas benzopyrenica
0.00	399163	399163	S	2502979	Pseudomonas khazarica
0.00	381008	381008	S	485870	Pseudomonas anuradhapurensis
0.00	380647	380647	S	2745498	Pseudomonas zarinae
0.00	365003	365003	S	2056231	Pseudomonas qingdaonensis
0.00	360967	360967	S	2745503	Pseudomonas iranensis
0.00	343664	0	S	101564	Pseudomonas alcaliphila
0.00	343664	343664	S1	741155	Pseudomonas alcaliphila JAB1
0.00	340361	340361	S	554344	Pseudomonas toyotomiensis
0.00	329604	329604	S	2745509	Pseudomonas monsensis
0.00	312397	312397	S	2842348	Pseudomonas alvandae
0.00	311129	311129	S	2859001	Pseudomonas canavaninivorans
0.00	300436	300436	S	2815720	Pseudomonas germanica
0.00	294014	294014	S	2681983	Pseudomonas bijieensis
0.00	242035	242035	S	1583341	Pseudomonas cerasi
0.00	239597	239597	S	1274359	Pseudomonas sihuiensis
0.00	234831	234831	S	2853159	Pseudomonas pergaminensis
0.00	206025	206025	S	2942628	Pseudomonas idahonensis
0.00	200812	200812	S	2995174	Pseudomonas quebecensis
0.00	153606	153606	S	3043408	Pseudomonas kulmbachensis
0.00	141781	141781	S	2316085	Pseudomonas bubulae
0.00	125084	125084	S	2842351	Pseudomonas khavaziana
0.00	119470	119470	S	1495066	Pseudomonas capeferrum
0.00	107776	107776	S	2745512	Pseudomonas shahriarae
0.00	73473	73473	S	2045200	Pseudomonas rhizophila
0.00	23	23	S	470150	Pseudomonas taiwanensis
0.13	20647455	2176123	G	2901164	Stutzerimonas
0.10	15276707	873036	G1	136846	Stutzerimonas stutzeri group
0.07	11023875	804698	G2	578833	Stutzerimonas stutzeri subgroup
0.06	9712000	8563802	S	316	Stutzerimonas stutzeri
0.01	796745	796745	S1	644801	Stutzerimonas stutzeri RCH2
0.00	285426	285426	S1	1196835	Stutzerimonas stutzeri CCUG 29243
0.00	65848	65848	S1	996285	Stutzerimonas stutzeri DSM 4166
0.00	179	179	S1	379731	Stutzerimonas stutzeri A1501
0.00	282946	282946	S	1211807	Stutzerimonas kunmingensis
0.00	224231	224231	S	203192	Stutzerimonas chloritidismutans
0.01	1538005	1538005	S	2968969	Stutzerimonas frequens
0.01	1532564	1389656	S	74829	Stutzerimonas balearica
0.00	142908	142908	S1	1123016	Stutzerimonas balearica DSM 6083
0.00	309227	309227	S	2968968	Stutzerimonas degradans
0.01	1240866	1240866	S	1176257	Stutzerimonas zhaodongensis
0.01	972474	972474	S	271420	Stutzerimonas xanthomarina
0.01	830220	830220	S	3022791	Stutzerimonas decontaminans
0.00	151065	0	G1	2901165	unclassified Stutzerimonas
0.00	151065	151065	S	2998559	Stutzerimonas sp. R40042
0.09	13908439	1224013	G	2901189	Halopseudomonas
0.01	1497905	14	G1	136844	Halopseudomonas pertucinogena group
0.01	1193230	1193230	S	43306	Pseudomonas denitrificans (nom. rej.)
0.00	304661	304661	S	857252	Halopseudomonas aestusnigri
0.01	1321850	1321850	S	553151	Halopseudomonas pelagia
0.01	1167611	1167611	S	472181	Halopseudomonas sabulinigri
0.01	1163430	1163430	S	1931241	Halopseudomonas phragmitis
0.01	1127352	1127352	S	1434072	Halopseudomonas salegens
0.01	1102027	1102027	S	797277	Halopseudomonas litoralis
0.01	1084197	0	G1	2901190	unclassified Halopseudomonas
0.01	1084197	1084197	S	3041098	Halopseudomonas sp. SMJS2
0.01	1083809	1083809	S	1708783	Halopseudomonas oceani
0.01	1082733	1082733	S	2918528	Halopseudomonas maritima
0.01	1037316	1037316	S	2830842	Halopseudomonas nanhaiensis
0.01	1016196	1016196	S	487184	Halopseudomonas xinjiangensis
0.03	4689941	0	F1	351	Azotobacter group
0.03	4689941	348405	G	352	Azotobacter
0.01	1846247	1398989	S	353	Azotobacter chroococcum
0.00	447258	447258	S1	1328314	Azotobacter chroococcum NCIMB 8003
0.01	1458325	1453959	S	354	Azotobacter vinelandii
0.00	4295	4295	S1	322710	Azotobacter vinelandii DJ
0.00	41	41	S1	1283330	Azotobacter vinelandii CA
0.00	30	30	S1	1283331	Azotobacter vinelandii CA6
0.01	1036964	1036964	S	69964	Azotobacter salinestris
0.02	2941449	99787	G	2758906	Entomomonas
0.01	1018351	1018351	S	2213226	Entomomonas moraniae
0.01	929761	0	G1	2785330	unclassified Entomomonas
0.01	929761	929761	S	2930213	Entomomonas sp. E2T0
0.01	893550	893550	S	2785331	Entomomonas asaccharolytica
0.01	1314773	0	G	1654787	Thiopseudomonas
0.01	1314773	1314773	S	1697053	Thiopseudomonas alkaliphila
0.01	1309221	0	G	1649479	Permianibacter
0.01	1309221	1309221	S	1510150	Permianibacter aggregans
0.01	849459	0	G	2901261	Denitrificimonas
0.01	849459	849459	S	521720	Denitrificimonas caeni
0.21	31928677	0	F	2887365	Marinobacteraceae
0.21	31928677	3570529	G	2742	Marinobacter
0.09	14224133	3253184	G1	83889	unclassified Marinobacter
0.01	1416806	1416806	S	2817656	Marinobacter sp. CA1
0.01	1346186	1346186	S	2488665	Marinobacter sp. NP-4(2019)
0.01	1324973	1324973	S	1415568	Marinobacter sp. LV10R510-11A
0.01	1239534	1239534	S	2886046	Marinobacter sp. AN1
0.01	1108472	1108472	S	2547598	Marinobacter sp. JH2
0.01	816820	816820	S	3035454	Marinobacter sp. LA51
0.00	652645	652645	S	1749259	Marinobacter sp. LQ44
0.00	635668	635668	S	490759	Marinobacter sp. BSs20148
0.00	612853	612853	S	1761794	Marinobacter sp. es.042
0.00	611825	611825	S	1671721	Marinobacter sp. CP1
0.00	388607	388607	S	2917715	Marinobacter sp. M3C
0.00	302325	302325	S	50741	Marinobacter sp.
0.00	261273	261273	S	2961995	Marinobacter sp. CuT6
0.00	249455	249455	S	2304594	Marinobacter sp. Arc7-DN-1
0.00	2900	2900	S	2587869	Marinobacter sp. THAF197a
0.00	246	246	S	2917716	Marinobacter sp. M4C
0.00	152	152	S	2917714	Marinobacter sp. M2C
0.00	139	139	S	2917713	Marinobacter sp. M1C
0.00	70	70	S	2587857	Marinobacter sp. THAF39
0.02	2661545	2661545	S	1420917	Marinobacter salarius
0.01	1818748	599602	S	2743	Marinobacter nauticus
0.00	664132	664132	S1	351348	Marinobacter nauticus VT8
0.00	555014	555014	S1	1163748	Marinobacter nauticus ATCC 49840
0.01	1611595	0	S	1305740	Marinobacter nanhaiticus
0.01	1611595	1611595	S1	626887	Marinobacter nanhaiticus D15-8W
0.01	1377541	1377541	S	2603215	Marinobacter fonticola
0.01	1227768	1227768	S	1874317	Marinobacter salinus
0.01	1148162	1148162	S	418719	Marinobacter salsuginis
0.01	1117101	1117101	S	2769486	Marinobacter salinisoli
0.01	883794	883794	S	1420916	Marinobacter similis
0.00	706435	706435	S	1389223	Marinobacter shengliensis
0.00	633779	633779	S	330734	Marinobacter psychrophilus
0.00	607115	542040	S	1033846	Marinobacter adhaerens
0.00	65075	65075	S1	225937	Marinobacter adhaerens HP15
0.00	340432	340432	S	2570351	Marinobacter alexandrii
0.01	1545776	0	F	3085096	Ketobacteraceae
0.01	1545776	0	G	2025617	Ketobacter
0.01	1545776	1545776	S	1917421	Ketobacter alkanivorans
0.01	1053355	0	F	3085095	Pseudohongiellaceae
0.01	1053355	0	G	1524249	Pseudohongiella
0.01	1053355	1053355	S	1249552	Pseudohongiella spirulinae
4.42	677409955	11354217	O	91347	Enterobacterales
2.12	324647295	27739947	F	543	Enterobacteriaceae
0.38	57911031	1657986	F1	2890311	Klebsiella/Raoultella group
0.32	49537211	13984221	G	570	Klebsiella
0.06	9587598	9308886	S	573	Klebsiella pneumoniae
0.00	259801	228063	S1	72407	Klebsiella pneumoniae subsp. pneumoniae
0.00	11165	11165	S2	1328324	Klebsiella pneumoniae subsp. pneumoniae KPNIH27
0.00	8807	8807	S2	272620	Klebsiella pneumoniae subsp. pneumoniae MGH 78578
0.00	5273	5273	S2	1123862	Klebsiella pneumoniae subsp. pneumoniae Kp13
0.00	2884	2884	S2	1193292	Klebsiella pneumoniae subsp. pneumoniae 1084
0.00	801	801	S2	1226680	Klebsiella pneumoniae subsp. pneumoniae Ecl8
0.00	801	801	S2	1392499	Klebsiella pneumoniae subsp. pneumoniae 1158
0.00	702	702	S2	1125630	Klebsiella pneumoniae subsp. pneumoniae HS11286
0.00	422	422	S2	1308539	Klebsiella pneumoniae subsp. pneumoniae ATCC 43816
0.00	268	268	S2	1328325	Klebsiella pneumoniae subsp. pneumoniae KPR0928
0.00	263	263	S2	1094170	Klebsiella pneumoniae subsp. pneumoniae KPNIH10
0.00	216	216	S2	1225181	Klebsiella pneumoniae subsp. pneumoniae KPNIH24
0.00	93	93	S2	484021	Klebsiella pneumoniae subsp. pneumoniae NTUH-K2044
0.00	26	26	S2	1087440	Klebsiella pneumoniae subsp. pneumoniae KPNIH1
0.00	17	17	S2	1406314	Klebsiella pneumoniae subsp. pneumoniae PittNDM01
0.00	4141	4141	S1	1365186	Klebsiella pneumoniae KP-1
0.00	3287	3287	S1	1328373	Klebsiella pneumoniae MGH 39
0.00	2825	2825	S1	574	Klebsiella pneumoniae subsp. ozaenae
0.00	1891	1891	S1	1250520	Klebsiella pneumoniae RYC492
0.00	1861	1861	S1	1049565	Klebsiella pneumoniae KCTC 2242
0.00	1597	1597	S1	1304922	Klebsiella pneumoniae 500_1420
0.00	1319	1319	S1	1244085	Klebsiella pneumoniae CG43
0.00	549	549	S1	39831	Klebsiella pneumoniae subsp. rhinoscleromatis
0.00	434	434	S1	1392500	Klebsiella pneumoniae HK787
0.00	383	383	S1	1420013	Klebsiella pneumoniae 30684/NJST258_2
0.00	380	380	S1	1284798	Klebsiella pneumoniae DMC1097
0.00	200	200	S1	1284804	Klebsiella pneumoniae UHKPC07
0.00	44	44	S1	941259	Klebsiella pneumoniae U-0608239
0.03	4320187	4314179	S	548	Klebsiella aerogenes
0.00	5721	5721	S1	935296	Klebsiella aerogenes EA1509E
0.00	287	287	S1	1028307	Klebsiella aerogenes KCTC 2190
0.03	4130033	3805853	S	1463165	Klebsiella quasipneumoniae
0.00	228683	228683	S1	1667327	Klebsiella quasipneumoniae subsp. quasipneumoniae
0.00	95497	95497	S1	1463164	Klebsiella quasipneumoniae subsp. similipneumoniae
0.03	3843375	3843375	S	571	Klebsiella oxytoca
0.02	3504115	3485997	S	1134687	Klebsiella michiganensis
0.00	10982	10982	S1	1308980	Klebsiella michiganensis HKOPL1
0.00	5288	5288	S1	1006551	Klebsiella michiganensis KCTC 1686
0.00	1848	1848	S1	1191061	Klebsiella michiganensis E718
0.02	2693485	2184968	S	244366	Klebsiella variicola
0.00	425576	425576	S1	2489014	Klebsiella variicola subsp. tropica
0.00	65899	65899	S1	2590157	Klebsiella variicola subsp. variicola
0.00	17042	17042	S1	640131	Klebsiella variicola At-22
0.02	2551194	1798377	G1	2608929	unclassified Klebsiella
0.00	119031	119031	S	2834819	Klebsiella sp. A52
0.00	111036	111036	S	2851540	Klebsiella sp. PL-2018
0.00	83704	83704	S	2675726	Klebsiella sp. WP8-S18-ESBL-06
0.00	62750	62750	S	2873296	Klebsiella sp. CTHL.F3a
0.00	58280	58280	S	2787706	Klebsiella sp. BDA134-6
0.00	47524	47524	S	2488567	Klebsiella sp. FDAARGOS_511
0.00	45542	45542	S	2267618	Klebsiella sp. P1CD1
0.00	41514	41514	S	2675710	Klebsiella sp. WP3-W18-ESBL-02
0.00	33083	33083	S	2697371	Klebsiella sp. MPUS7
0.00	29972	29972	S	2675713	Klebsiella sp. WP4-W18-ESBL-05
0.00	28975	28975	S	1905288	Klebsiella sp. LTGPAF-6F
0.00	24037	24037	S	2951084	Klebsiella sp. ZYC-1
0.00	23981	23981	S	2675711	Klebsiella sp. WP3-S18-ESBL-05
0.00	14822	14822	S	3081203	Klebsiella sp. w6
0.00	13832	13832	S	3111629	Klebsiella sp. ZJOU C1
0.00	7292	7292	S	2015795	Klebsiella sp. LY
0.00	2830	2830	S	2897413	Klebsiella sp. KPN54798
0.00	1409	1409	S	2986524	Klebsiella sp. KP20-425-1
0.00	1300	1300	S	2686364	Klebsiella sp. PCX
0.00	579	579	S	2742649	Klebsiella sp. RHBSTW-00464
0.00	444	444	S	2829836	Klebsiella sp. P1927
0.00	286	286	S	1934254	Klebsiella sp. M5al
0.00	263	263	S	2829835	Klebsiella sp. P1954
0.00	138	138	S	2675718	Klebsiella sp. WP7-S18-ESBL-04
0.00	102	102	S	2742651	Klebsiella sp. RHBSTW-00484
0.00	52	52	S	2675717	Klebsiella sp. WP7-S18-CRE-03
0.00	39	39	S	2675716	Klebsiella sp. WP7-S18-CRE-02
0.01	1537052	1537052	S	2153354	Klebsiella huaxiensis
0.01	1181527	1181527	S	1259973	Klebsiella electrica
0.01	879709	879709	S	2058152	Klebsiella grimontii
0.00	549402	549402	S	2489010	Klebsiella africana
0.00	519531	519531	S	2026240	Klebsiella quasivariicola
0.00	255782	255782	S	2587529	Klebsiella pasteurii
0.04	6715834	1858241	G	160674	Raoultella
0.01	1371998	1350632	S	54291	Raoultella ornithinolytica
0.00	21366	21366	S1	1286170	Raoultella ornithinolytica B6
0.01	1355143	1355143	S	575	Raoultella planticola
0.01	1299943	1299943	S	577	Raoultella terrigena
0.01	830509	521	G1	2627600	unclassified Raoultella
0.00	739405	739405	S	2923366	Raoultella sp. HC6
0.00	44877	44877	S	2993656	Raoultella sp. DY2415
0.00	25569	25569	S	2259647	Raoultella sp. X13
0.00	20137	20137	S	2799495	Raoultella sp. XY-1
0.37	56995594	11832683	G	547	Enterobacter
0.19	29400534	4091065	G1	354276	Enterobacter cloacae complex
0.03	5284204	4746212	S	158836	Enterobacter hormaechei
0.00	164343	164343	S1	299766	Enterobacter hormaechei subsp. steigerwaltii
0.00	163618	163618	S1	1296536	Enterobacter hormaechei subsp. xiangfangensis
0.00	136414	136414	S1	301105	Enterobacter hormaechei subsp. hormaechei
0.00	71195	70819	S1	1812934	Enterobacter hormaechei subsp. hoffmannii
0.00	320	320	S2	1333851	Enterobacter hormaechei subsp. hoffmannii ECNIH3
0.00	56	56	S2	1333849	Enterobacter hormaechei subsp. hoffmannii ECR091
0.00	2422	2422	S1	301102	Enterobacter hormaechei subsp. oharae
0.03	4345491	4119278	S	550	Enterobacter cloacae
0.00	133849	132610	S1	336306	Enterobacter cloacae subsp. cloacae
0.00	1239	1239	S2	716541	Enterobacter cloacae subsp. cloacae ATCC 13047
0.00	91848	0	S1	69219	Enterobacter cloacae subsp. dissolvens
0.00	91848	91848	S2	1104326	Enterobacter cloacae subsp. dissolvens SDM
0.00	516	516	S1	1333850	Enterobacter cloacae ECNIH2
0.02	3475052	3473757	S	61645	Enterobacter asburiae
0.00	1295	1295	S1	1421338	Enterobacter asburiae L1
0.02	2719864	2719864	S	1812935	Enterobacter roggenkampii
0.02	2356148	2356148	S	208224	Enterobacter kobei
0.01	2086666	2086666	S	299767	Enterobacter ludwigii
0.01	1893767	1893767	S	69218	Enterobacter cancerogenus
0.01	1009043	20492	G2	2757714	unclassified Enterobacter cloacae complex
0.00	542020	542020	S	2027919	Enterobacter cloacae complex sp.
0.00	101167	101167	S	1329841	Enterobacter sp. BIDMC 29
0.00	92069	92069	S	2969431	Enterobacter cloacae complex sp. R_G8
0.00	70367	70367	S	1915310	Enterobacter cloacae complex sp. ECNIH7
0.00	46852	46852	S	2077136	Enterobacter cloacae complex sp. FDA-CDC-AR_0164
0.00	45321	45321	S	2912628	Enterobacter cloacae complex sp. ECL414
0.00	37041	37041	S	2077137	Enterobacter cloacae complex sp. FDA-CDC-AR_0132
0.00	15289	15289	S	2876028	Enterobacter cloacae complex sp. ECL352
0.00	13694	13694	S	2912630	Enterobacter cloacae complex sp. ECL405
0.00	7472	7472	S	2850494	Enterobacter cloacae complex sp. ECL68
0.00	3597	3597	S	3073865	Enterobacter cloacae complex sp. EB5
0.00	3150	3150	S	2850492	Enterobacter cloacae complex sp. ECL78
0.00	3143	3143	S	2850078	Enterobacter cloacae complex sp. ECL72
0.00	2939	2939	S	1329836	Enterobacter sp. BWH 37
0.00	1794	1794	S	2850493	Enterobacter cloacae complex sp. ECL112
0.00	1056	1056	S	2912629	Enterobacter cloacae complex sp. ECL411
0.00	761	761	S	2912631	Enterobacter cloacae complex sp. ECL404
0.00	335	335	S	1329816	Enterobacter sp. MGH 7
0.00	307	307	S	2798729	Enterobacter cloacae complex sp. AR_0002
0.00	123	123	S	1329823	Enterobacter sp. MGH 14
0.00	54	54	S	1329812	Enterobacter sp. MGH 3
0.00	702069	702069	S	2497875	Enterobacter chuandaensis
0.00	641217	641217	S	2071710	Enterobacter sichuanensis
0.00	523854	523854	S	2494701	Enterobacter chengduensis
0.00	272094	272094	S	3029761	Enterobacter pasteurii
0.05	8285088	1302991	G1	2608935	unclassified Enterobacter
0.01	1159042	1159042	S	2724468	Enterobacter sp. JUb54
0.01	1110775	1110775	S	2742676	Enterobacter sp. RHBSTW-00994
0.00	765402	765402	S	2870346	Enterobacter sp. C2
0.00	598710	598710	S	2976431	Enterobacter sp. CP102
0.00	333514	333514	S	1914861	Enterobacter sp. SA187
0.00	320447	320447	S	399742	Enterobacter sp. 638
0.00	289169	289169	S	1166130	Enterobacter sp. R4-368
0.00	284116	284116	S	2866201	Enterobacter sp. Colony194
0.00	269782	269782	S	3104013	Enterobacter sp. PGRG2
0.00	231652	231652	S	2836161	Enterobacter sp. SGAir0187
0.00	222227	222227	S	2742639	Enterobacter sp. RHBSTW-00175
0.00	176445	176445	S	2831890	Enterobacter sp. JBIWA003
0.00	160054	160054	S	2831891	Enterobacter sp. JBIWA005
0.00	136301	136301	S	3077940	Enterobacter sp. DTU_2021_1002640_1_SI_PRY_ASU_LCPMC_013
0.00	116967	116967	S	2565914	Enterobacter sp. 18A13
0.00	98995	98995	S	3026145	Enterobacter sp. S-33
0.00	98439	98439	S	2705458	Enterobacter sp. SES19
0.00	91915	91915	S	3080020	Enterobacter sp. JJBC
0.00	86814	86814	S	2500132	Enterobacter sp. N18-03635
0.00	58439	58439	S	2720029	Enterobacter sp. DNB-S2
0.00	50075	50075	S	1560339	Enterobacter sp. E20
0.00	49806	49806	S	1827481	Enterobacter sp. ODB01
0.00	43076	43076	S	1868135	Enterobacter sp. HK169
0.00	40717	40717	S	2831892	Enterobacter sp. JBIWA008
0.00	35111	35111	S	2707174	Enterobacter sp. T2
0.00	30481	30481	S	2742656	Enterobacter sp. RHBSTW-00593
0.00	24642	24642	S	2894203	Enterobacter sp. AN-K1
0.00	23229	23229	S	2742673	Enterobacter sp. RHBSTW-00975
0.00	22833	22833	S	1848517	Enterobacter sp. LU1
0.00	13681	13681	S	2980499	Enterobacter sp. 155105
0.00	10766	10766	S	2742646	Enterobacter sp. RHBSTW-00422
0.00	9154	9154	S	1977566	Enterobacter sp. Crenshaw
0.00	8592	8592	S	2747372	Enterobacter sp. DSM 30060
0.00	7240	7240	S	648691	Enterobacter sp. YSU
0.00	2095	2095	S	2923088	Enterobacter sp. JH25
0.00	1394	1394	S	2051905	Enterobacter sp. CRENT-193
0.02	2840704	2840704	S	539813	Enterobacter mori
0.01	1314675	1314675	S	881260	Enterobacter bugandensis
0.01	788403	788403	S	2494702	Enterobacter huaxiensis
0.01	782121	782121	S	2478464	Enterobacter oligotrophicus
0.00	725207	725207	S	2529381	Enterobacter wuhouensis
0.00	643243	643243	S	885040	Enterobacter soli
0.00	262271	262271	S	2996112	Enterobacter pseudoroggenkampii
0.00	120665	120665	S	2497436	Enterobacter quasiroggenkampii
0.26	40058272	12773433	G	544	Citrobacter
0.09	14436808	2553729	G1	1344959	Citrobacter freundii complex
0.04	5660133	5660133	S	546	Citrobacter freundii
0.02	2341134	2341134	S	1639133	Citrobacter portucalensis
0.01	1733870	1733870	S	57706	Citrobacter braakii
0.01	799972	799972	S	67827	Citrobacter werkmanii
0.00	475565	1198	G2	2816438	unclassified Citrobacter freundii complex
0.00	320239	320239	S	2066049	Citrobacter freundii complex sp. CFNIH2
0.00	68879	68879	S	2077149	Citrobacter freundii complex sp. CFNIH9
0.00	38078	38078	S	1686380	Citrobacter sp. MGH105
0.00	22924	22924	S	1686385	Citrobacter sp. BIDMC108
0.00	11058	11058	S	2077147	Citrobacter freundii complex sp. CFNIH3
0.00	10052	10052	S	2077148	Citrobacter freundii complex sp. CFNIH4
0.00	2426	2426	S	1686378	Citrobacter sp. MGH103
0.00	711	711	S	2529121	Citrobacter sp. ABFQG
0.00	348752	348752	S	1748967	Citrobacter cronae
0.00	247700	247700	S	67826	Citrobacter sedlakii
0.00	212529	212529	S	133448	Citrobacter youngae
0.00	63424	63424	S	67828	Citrobacter gillenii
0.03	4083764	682464	G1	2644389	unclassified Citrobacter
0.01	995532	995532	S	2742624	Citrobacter sp. RHB25-C09
0.00	721243	721243	S	1573676	Citrobacter sp. R56
0.00	411718	411718	S	2781952	Citrobacter sp. BDA59-3
0.00	94750	94750	S	1439319	Citrobacter sp. MGH 55
0.00	88101	88101	S	1703250	Citrobacter sp. CRE-46
0.00	81063	81063	S	1920110	Citrobacter sp. CFNIH10
0.00	79432	79432	S	2807631	Citrobacter sp. B72
0.00	72126	72126	S	184912	Citrobacter sp. TSA-1
0.00	66012	66012	S	1702170	Citrobacter sp. FDAARGOS_156
0.00	60795	60795	S	2742668	Citrobacter sp. RHBSTW-00887
0.00	58764	58764	S	2742625	Citrobacter sp. RHB35-C17
0.00	51238	51238	S	2942480	Citrobacter sp. XT1-2-2
0.00	50991	50991	S	2742653	Citrobacter sp. RHBSTW-00524
0.00	47391	47391	S	2742626	Citrobacter sp. RHB35-C21
0.00	42205	42205	S	2742675	Citrobacter sp. RHBSTW-00986
0.00	39386	39386	S	2861802	Citrobacter sp. Colony219
0.00	34907	34907	S	2742657	Citrobacter sp. RHBSTW-00599
0.00	32715	32715	S	2742627	Citrobacter sp. RHB36-C18
0.00	28171	28171	S	2683822	Citrobacter sp. 172116965
0.00	27810	27810	S	2742667	Citrobacter sp. RHBSTW-00881
0.00	26384	26384	S	2742655	Citrobacter sp. RHBSTW-00570
0.00	26023	26023	S	2697370	Citrobacter sp. LUTT5
0.00	23878	23878	S	2716879	Citrobacter sp. Y3
0.00	22629	22629	S	2660638	Citrobacter sp. S39
0.00	22038	22038	S	3015952	Citrobacter sp. 21OH12SH02A-Citro
0.00	20200	20200	S	2742662	Citrobacter sp. RHBSTW-00696
0.00	18409	18409	S	2861801	Citrobacter sp. Colony322
0.00	16555	16555	S	2742661	Citrobacter sp. RHBSTW-00678
0.00	14164	14164	S	2742674	Citrobacter sp. RHBSTW-00976
0.00	13718	13718	S	2742677	Citrobacter sp. RHBSTW-01013
0.00	13616	13616	S	2742678	Citrobacter sp. RHBSTW-01044
0.00	11962	11962	S	2566012	Citrobacter sp. CF971
0.00	11847	11847	S	2742671	Citrobacter sp. RHBSTW-00944
0.00	10016	10016	S	2742636	Citrobacter sp. RHBSTW-00127
0.00	9812	9812	S	2861800	Citrobacter sp. Colony475
0.00	8126	8126	S	2742654	Citrobacter sp. RHBSTW-00535
0.00	7213	7213	S	2742632	Citrobacter sp. RHBSTW-00053
0.00	6482	6482	S	2742670	Citrobacter sp. RHBSTW-00903
0.00	6391	6391	S	2742663	Citrobacter sp. RHBSTW-00821
0.00	5853	5853	S	2742641	Citrobacter sp. RHBSTW-00229
0.00	4596	4596	S	2742638	Citrobacter sp. RHBSTW-00137
0.00	4286	4286	S	2742659	Citrobacter sp. RHBSTW-00667
0.00	4247	4247	S	2712024	Citrobacter sp. SX212
0.00	1959	1959	S	2742630	Citrobacter sp. RHBSTW-00021
0.00	1957	1957	S	2742629	Citrobacter sp. RHBSTW-00017
0.00	1673	1673	S	2742665	Citrobacter sp. RHBSTW-00848
0.00	1392	1392	S	2742647	Citrobacter sp. RHBSTW-00424
0.00	722	722	S	2742648	Citrobacter sp. RHBSTW-00446
0.00	218	218	S	2742635	Citrobacter sp. RHBSTW-00107
0.00	136	136	S	2742658	Citrobacter sp. RHBSTW-00628
0.00	110	110	S	2712025	Citrobacter sp. SX206
0.00	104	104	S	2742621	Citrobacter sp. RHB20-C16
0.00	92	92	S	2742666	Citrobacter sp. RHBSTW-00859
0.00	44	44	S	2742622	Citrobacter sp. RHB21-C01
0.00	41	41	S	2742623	Citrobacter sp. RHB21-C05
0.00	33	33	S	2576406	Citrobacter sp. TBCP-5362
0.00	24	24	S	2742620	Citrobacter sp. RHB20-C15
0.01	1538110	1538012	S	545	Citrobacter koseri
0.00	98	98	S1	290338	Citrobacter koseri ATCC BAA-895
0.01	1530986	631013	S	35703	Citrobacter amalonaticus
0.01	899973	899973	S1	1261127	Citrobacter amalonaticus Y19
0.01	1486179	1486179	S	67824	Citrobacter farmeri
0.01	1124931	1117687	S	67825	Citrobacter rodentium
0.00	6561	6561	S1	637910	Citrobacter rodentium ICC168
0.00	683	683	S1	1218085	Citrobacter rodentium NBRC 105723 = DSM 16636
0.01	919515	919515	S	2562449	Citrobacter tructae
0.01	783655	783655	S	2971264	Citrobacter enshiensis
0.00	640816	640816	S	2546350	Citrobacter arsenatis
0.00	613281	613281	S	1563222	Citrobacter pasteurii
0.00	126794	126794	S	1914243	Citrobacter europaeus
0.21	32225228	3223898	G	561	Escherichia
0.14	21855197	20989201	S	562	Escherichia coli
0.00	112708	103168	S1	83334	Escherichia coli O157:H7
0.00	3253	3253	S2	1328859	Escherichia coli O157:H7 str. SS17
0.00	3072	3072	S2	155864	Escherichia coli O157:H7 str. EDL933
0.00	1481	1481	S2	1330457	Escherichia coli O157:H7 str. SS52
0.00	651	651	S2	502346	Escherichia coli O157:H7 str. TW14588
0.00	414	414	S2	1343836	Escherichia coli O157:H7 str. F8092B
0.00	282	282	S2	996639	Escherichia coli O157:H7 str. EC10
0.00	207	207	S2	444450	Escherichia coli O157:H7 str. EC4115
0.00	155	155	S2	386585	Escherichia coli O157:H7 str. Sakai
0.00	25	25	S2	544404	Escherichia coli O157:H7 str. TW14359
0.00	38914	38914	S1	2848144	Escherichia coli O158:H23
0.00	31685	31685	S1	2848143	Escherichia coli O85:H1
0.00	29615	29615	S1	2848145	Escherichia coli O170:H18
0.00	28302	28302	S1	2027293	Escherichia coli O8:H8
0.00	22319	19325	S1	244320	Escherichia coli O55:H7
0.00	1620	1620	S2	701177	Escherichia coli O55:H7 str. CB9615
0.00	1374	1374	S2	1048689	Escherichia coli O55:H7 str. RM12579
0.00	21382	21382	S1	2603836	Escherichia coli O10:H32
0.00	21123	18928	S1	930406	Escherichia coli O157:H16
0.00	2195	2195	S2	1446608	Escherichia coli O157:H16 str. 98-3133
0.00	20063	0	S1	861906	Escherichia coli O44:H18
0.00	20063	20063	S2	216592	Escherichia coli 042
0.00	18132	18132	S1	2810407	Escherichia coli O126:H45
0.00	17458	17458	S1	585397	Escherichia coli ED1a
0.00	17380	17380	S1	2778655	Escherichia coli O167:H26
0.00	16076	16076	S1	2773707	Escherichia coli O19:H7
0.00	13814	13814	S1	2491679	Escherichia coli O22:H8
0.00	13444	13444	S1	409438	Escherichia coli SE11
0.00	13030	13030	S1	362663	Escherichia coli 536
0.00	12536	12536	S1	2763104	Escherichia coli O150:H6
0.00	12495	12495	S1	1446746	Escherichia coli O6:H16
0.00	12345	12345	S1	2874051	Escherichia coli O99:H6
0.00	11795	11795	S1	2854732	Escherichia coli O78:H4
0.00	10395	9541	S1	1055537	Escherichia coli O121
0.00	854	854	S2	1055543	Escherichia coli O121 str. RM8352
0.00	10280	10280	S1	696406	Escherichia coli UMNK88
0.00	10071	9662	S1	1045010	Escherichia coli O157
0.00	409	409	S2	1051349	Escherichia coli PA11
0.00	10062	10062	S1	1050617	Escherichia coli UMNF18
0.00	9397	0	S1	1603259	Escherichia coli O139:H28
0.00	9397	9397	S2	331111	Escherichia coli O139:H28 str. E24377A
0.00	9390	9390	S1	2773705	Escherichia coli O18ac:H14
0.00	8755	8755	S1	2778657	Escherichia coli O9:H10
0.00	8716	8716	S1	2048777	Escherichia coli O15:H11
0.00	8700	8700	S1	941322	Escherichia coli O25b:H4-ST131
0.00	8642	0	S1	1446738	Escherichia coli O39:NM
0.00	8642	8642	S2	1446739	Escherichia coli O39:NM str. F8704-2
0.00	8442	8442	S1	2778654	Escherichia coli O152:H23
0.00	7831	7831	S1	2048781	Escherichia coli O27:H7
0.00	7690	6239	S1	1038927	Escherichia coli O104:H4
0.00	770	770	S2	1048254	Escherichia coli O104:H4 str. C227-11
0.00	291	291	S2	1133853	Escherichia coli O104:H4 str. 2009EL-2071
0.00	196	196	S2	1133852	Escherichia coli O104:H4 str. 2011C-3493
0.00	194	194	S2	1134782	Escherichia coli O104:H4 str. 2009EL-2050
0.00	6797	0	S1	2233553	Escherichia coli O43
0.00	6797	6797	S2	1055541	Escherichia coli O43 str. RM10042
0.00	6467	6458	S1	1055538	Escherichia coli O145
0.00	9	9	S2	1055544	Escherichia coli O145 str. RM9872
0.00	6430	3078	S1	83333	Escherichia coli K-12
0.00	1982	1982	S2	511145	Escherichia coli str. K-12 substr. MG1655
0.00	558	558	S2	879462	Escherichia coli str. K-12 substr. MG1655star
0.00	427	427	S2	316407	Escherichia coli str. K-12 substr. W3110
0.00	188	188	S2	595496	Escherichia coli BW2952
0.00	154	154	S2	679895	Escherichia coli BW25113
0.00	24	24	S2	1403831	Escherichia coli str. K-12 substr. MC4100
0.00	19	19	S2	1245474	Escherichia coli ER2796
0.00	6064	6064	S1	2027295	Escherichia coli O8:H28
0.00	6034	6034	S1	2773706	Escherichia coli O68:H12
0.00	6020	6020	S1	941323	Escherichia coli VR50
0.00	5902	5902	S1	2810404	Escherichia coli O7:H4
0.00	5678	5678	S1	1078032	Escherichia coli O45:H2
0.00	5656	5319	S1	1078034	Escherichia coli O145:H28
0.00	107	107	S2	1248903	Escherichia coli O145:H28 str. RM12761
0.00	93	93	S2	1248823	Escherichia coli O145:H28 str. RM12581
0.00	85	85	S2	1248902	Escherichia coli O145:H28 str. RM13514
0.00	52	52	S2	1248915	Escherichia coli O145:H28 str. RM13516
0.00	5637	5637	S1	340186	Escherichia coli E110019
0.00	5249	5249	S1	745156	Escherichia coli 1303
0.00	4948	4948	S1	316435	Escherichia coli Nissle 1917
0.00	4594	4594	S1	2773704	Escherichia coli O15:H12
0.00	4563	4563	S1	913087	Escherichia coli TW14425
0.00	4539	4539	S1	2810405	Escherichia coli O89m:H10
0.00	4476	4476	S1	1358422	Escherichia coli PCN061
0.00	4430	4430	S1	2990470	Escherichia coli O125ac:K+:H10
0.00	4410	4410	S1	3050627	Escherichia coli O2:K1:H5
0.00	4301	4301	S1	3050626	Escherichia coli O2:K1:H4
0.00	4259	4259	S1	2778656	Escherichia coli O20:H12
0.00	4162	4162	S1	2969654	Escherichia coli O7:H15
0.00	4097	4097	S1	1382700	Escherichia coli PMV-1
0.00	4049	4049	S1	481805	Escherichia coli ATCC 8739
0.00	4040	4040	S1	2048778	Escherichia coli O178:H19
0.00	3865	3865	S1	2861806	Escherichia coli O141:H4
0.00	3792	3792	S1	585057	Escherichia coli IAI39
0.00	3614	3614	S1	3050630	Escherichia coli O78:H51
0.00	3531	3531	S1	1412834	Escherichia coli FAP1
0.00	3449	3449	S1	2697517	Escherichia coli O84:H7
0.00	3442	3442	S1	1446701	Escherichia coli O169:H41
0.00	3440	3440	S1	1355100	Escherichia coli JJ1886
0.00	3400	3400	S1	1502658	Escherichia coli O2:H6
0.00	3323	0	S1	1072458	Escherichia coli O7:K1
0.00	3323	3323	S2	1072459	Escherichia coli O7:K1 str. CE10
0.00	3198	3198	S1	405955	Escherichia coli APEC O1
0.00	3120	981	S1	376725	Escherichia coli O103:H2
0.00	2139	2139	S2	585395	Escherichia coli O103:H2 str. 12009
0.00	3119	3119	S1	585055	Escherichia coli 55989
0.00	3101	3101	S1	2810408	Escherichia coli O176:H45
0.00	2972	2972	S1	2072463	Escherichia coli O78
0.00	2871	2871	S1	1446707	Escherichia coli O25:NM
0.00	2847	2847	S1	991919	Escherichia coli O145:NM
0.00	2822	2822	S1	2048776	Escherichia coli O128:H27
0.00	2672	2672	S1	2778653	Escherichia coli O112ab:H8
0.00	2576	2576	S1	1954351	Escherichia coli APEC O2-211
0.00	2472	2472	S1	1078021	Escherichia coli O113:H21
0.00	2435	2435	S1	991915	Escherichia coli O121:H19
0.00	2309	2309	S1	2605620	Escherichia coli O80:H26
0.00	2192	2192	S1	2810409	Escherichia coli H20
0.00	2181	2181	S1	2810406	Escherichia coli O89m:H9
0.00	2151	2151	S1	941280	Escherichia coli O25b:H4
0.00	2071	2071	S1	1314835	Escherichia coli MP1
0.00	1820	1820	S1	2126982	Escherichia coli O18:H1
0.00	1795	1795	S1	2861805	Escherichia coli O139:H1
0.00	1772	1772	S1	2990469	Escherichia coli O2:K2:H1
0.00	1724	1003	S1	168927	Escherichia coli O111:H-
0.00	721	721	S2	585396	Escherichia coli O111:H- str. 11128
0.00	1633	1633	S1	585034	Escherichia coli IAI1
0.00	1592	1592	S1	869729	Escherichia coli UM146
0.00	1547	1547	S1	2491692	Escherichia coli O39:H21
0.00	1520	1520	S1	1200752	Escherichia coli NCCP15648
0.00	1517	1517	S1	1401688	Escherichia coli APEC O18
0.00	1487	1487	S1	183192	Escherichia coli O157:H-
0.00	1425	1425	S1	758831	Escherichia coli ECC-1470
0.00	1417	1417	S1	714962	Escherichia coli IHE3034
0.00	1381	0	S1	1055539	Escherichia coli O91
0.00	1381	1381	S2	1055545	Escherichia coli O91 str. RM7190
0.00	1379	1379	S1	2067421	Escherichia coli O25:H4
0.00	1373	1373	S1	591946	Escherichia coli LF82
0.00	1368	1368	S1	439855	Escherichia coli SMS-3-5
0.00	1322	1322	S1	3050629	Escherichia coli O1:K1:H7
0.00	1313	1313	S1	1392858	Escherichia coli M12
0.00	1310	1310	S1	199310	Escherichia coli CFT073
0.00	1297	0	S1	685037	Escherichia coli O83:H1
0.00	1297	1297	S2	685038	Escherichia coli O83:H1 str. NRG 857C
0.00	1294	1294	S1	316401	Escherichia coli ETEC H10407
0.00	1218	1218	S1	3050628	Escherichia coli O2:K1:H7
0.00	1210	1210	S1	577675	Escherichia coli O91:H21
0.00	1170	1170	S1	431946	Escherichia coli SE15
0.00	1158	1158	S1	2874053	Escherichia coli O25:H1
0.00	1141	1141	S1	585056	Escherichia coli UMN026
0.00	1128	1128	S1	1274814	Escherichia coli APEC O78
0.00	1119	1119	S1	2814546	Escherichia coli O1:HNT
0.00	1083	1083	S1	2990471	Escherichia coli O6:K2:H1
0.00	1062	1062	S1	1311757	Escherichia coli ACN001
0.00	1050	1050	S1	2079157	Escherichia coli O2:H1
0.00	1036	1036	S1	2048780	Escherichia coli O25:H16
0.00	1019	1019	S1	1446600	Escherichia coli O15:H18
0.00	1017	1017	S1	913088	Escherichia coli TW11681
0.00	1008	1008	S1	2605619	Escherichia coli O16:H48
0.00	999	11	S1	404399	Escherichia coli O26
0.00	915	915	S2	1055534	Escherichia coli O26 str. RM10386
0.00	73	73	S2	1055533	Escherichia coli O26 str. RM8426
0.00	996	996	S1	331112	Escherichia coli HS
0.00	970	970	S1	1329907	Escherichia coli APEC IMT5155
0.00	906	906	S1	469008	Escherichia coli BL21(DE3)
0.00	891	891	S1	2778652	Escherichia coli O100:H21
0.00	883	391	S1	244319	Escherichia coli O26:H11
0.00	492	492	S2	573235	Escherichia coli O26:H11 str. 11368
0.00	716	716	S1	2874052	Escherichia coli O16:H6
0.00	686	686	S1	595495	Escherichia coli KO11FL
0.00	660	660	S1	413997	Escherichia coli B str. REL606
0.00	634	634	S1	3038394	Escherichia coli O155:H21
0.00	622	622	S1	373045	Escherichia coli O111:NM
0.00	616	616	S1	1392854	Escherichia coli M8
0.00	585	0	S1	1055536	Escherichia coli O103
0.00	585	585	S2	1055540	Escherichia coli O103 str. RM8385
0.00	553	553	S1	2592065	Escherichia coli O1:H42
0.00	466	466	S1	866789	Escherichia coli DSM 30083 = JCM 1649 = ATCC 11775
0.00	448	0	S1	1055535	Escherichia coli O111
0.00	448	448	S2	1055542	Escherichia coli O111 str. RM9322
0.00	396	396	S1	1005487	Escherichia coli PA2
0.00	379	379	S1	2491878	Escherichia coli O4:H5
0.00	373	373	S1	3041057	Escherichia coli O155
0.00	367	367	S1	1005492	Escherichia coli PA8
0.00	347	347	S1	2048775	Escherichia coli O114:H49
0.00	344	330	S1	168807	Escherichia coli O127:H6
0.00	14	14	S2	574521	Escherichia coli O127:H6 str. E2348/69
0.00	292	292	S1	585035	Escherichia coli S88
0.00	284	284	S1	1322345	Escherichia coli ATCC 25922
0.00	280	280	S1	2822132	Escherichia coli O128ac:H12
0.00	255	255	S1	1441627	Escherichia coli str. Sanji
0.00	228	228	S1	741093	Escherichia coli Xuzhou21
0.00	214	214	S1	1001989	Escherichia coli PCN033
0.00	213	213	S1	566546	Escherichia coli W
0.00	182	182	S1	655817	Escherichia coli ABU 83972
0.00	139	139	S1	536056	Escherichia coli DH1
0.00	131	131	S1	1355101	Escherichia coli JJ1887
0.00	129	129	S1	498388	Escherichia coli C
0.00	95	95	S1	37762	Escherichia coli B
0.00	73	73	S1	913091	Escherichia coli TW10598
0.00	44	44	S1	569579	Escherichia coli NU14
0.00	30	30	S1	866768	Escherichia coli 'BL21-Gold(DE3)pLysS AG'
0.00	28	28	S1	885275	Escherichia coli str. 'clone D i14'
0.00	25	25	S1	364106	Escherichia coli UTI89
0.00	25	25	S1	753642	Escherichia coli NC101
0.00	15	15	S1	885276	Escherichia coli str. 'clone D i2'
0.00	9	0	S1	1335302	Escherichia coli O104:H21
0.00	9	9	S2	1335303	Escherichia coli O104:H21 str. CFSAN002236
0.00	9	9	S1	1335916	Escherichia coli LY180
0.02	3163212	3159222	S	208962	Escherichia albertii
0.00	3990	3990	S1	1440052	Escherichia albertii KF1
0.01	1915070	1911060	S	564	Escherichia fergusonii
0.00	3806	3806	S1	981367	Escherichia fergusonii ECD227
0.00	204	204	S1	585054	Escherichia fergusonii ATCC 35469
0.01	1301526	1301526	S	1499973	Escherichia marmotae
0.01	766325	77150	G1	2608889	unclassified Escherichia
0.00	605747	605747	S	2044467	Escherichia sp. E4742
0.00	41312	41312	S	2509662	Escherichia sp. HH091_1A
0.00	26652	26652	S	2509666	Escherichia sp. KS167_9B
0.00	7719	7719	S	2725997	Escherichia sp. SCLE84
0.00	4222	4222	S	2935450	Escherichia sp. 10290
0.00	3405	3405	S	2509664	Escherichia sp. HH154_1D
0.00	96	96	S	2857061	Escherichia sp. TC-EC600-tetX4
0.00	22	22	S	2860337	Escherichia sp. TM-G17TGC
0.11	16087839	2808607	G	590	Salmonella
0.08	11681378	5342740	S	28901	Salmonella enterica
0.03	4460373	1182888	S1	59201	Salmonella enterica subsp. enterica
0.00	256529	0	S2	1242082	Salmonella enterica subsp. enterica serovar India
0.00	256529	256529	S3	1242098	Salmonella enterica subsp. enterica serovar India str. SA20085604
0.00	229829	0	S2	1242085	Salmonella enterica subsp. enterica serovar Macclesfield
0.00	229829	229829	S3	1242107	Salmonella enterica subsp. enterica serovar Macclesfield str. S-1643
0.00	217501	204124	S2	90371	Salmonella enterica subsp. enterica serovar Typhimurium
0.00	4251	4251	S3	568709	Salmonella enterica subsp. enterica serovar Typhimurium str. DT2
0.00	1882	1882	S3	1454638	Salmonella enterica subsp. enterica serovar Typhimurium str. USDA-ARS-USMARC-1898
0.00	1836	1475	S3	1620419	Salmonella enterica subsp. enterica serovar Typhimurium var. 5-
0.00	361	361	S4	1271862	Salmonella enterica subsp. enterica serovar Typhimurium var. 5- str. CFSAN001921
0.00	1379	1379	S3	1029978	Salmonella enterica subsp. enterica serovar Typhimurium str. SARA13
0.00	1005	1005	S3	1008297	Salmonella enterica subsp. enterica serovar Typhimurium str. 798
0.00	396	396	S3	1454647	Salmonella enterica subsp. enterica serovar Typhimurium str. USDA-ARS-USMARC-1810
0.00	338	338	S3	1454643	Salmonella enterica subsp. enterica serovar Typhimurium str. CDC 2011K-1702
0.00	331	331	S3	1454642	Salmonella enterica subsp. enterica serovar Typhimurium str. CDC 2011K-0870
0.00	312	312	S3	1331664	Salmonella enterica subsp. enterica serovar Typhimurium var. monophasic 4,5,12:i:-
0.00	276	276	S3	1454641	Salmonella enterica subsp. enterica serovar Typhimurium str. CDC 2010K-1587
0.00	270	270	S3	1454636	Salmonella enterica subsp. enterica serovar Typhimurium str. USDA-ARS-USMARC-1896
0.00	249	249	S3	1454634	Salmonella enterica subsp. enterica serovar Typhimurium str. USDA-ARS-USMARC-1880
0.00	194	194	S3	1454630	Salmonella enterica subsp. enterica serovar Typhimurium str. USDA-ARS-USMARC-1808
0.00	175	0	S3	99287	Salmonella enterica subsp. enterica serovar Typhimurium str. LT2
0.00	175	175	S4	588858	Salmonella enterica subsp. enterica serovar Typhimurium str. 14028S
0.00	170	170	S3	1454644	Salmonella enterica subsp. enterica serovar Typhimurium str. CDC 2009K-1640
0.00	158	158	S3	1454639	Salmonella enterica subsp. enterica serovar Typhimurium str. USDA-ARS-USMARC-1899
0.00	65	65	S3	1454640	Salmonella enterica subsp. enterica serovar Typhimurium str. CDC H2662
0.00	62	62	S3	568708	Salmonella enterica subsp. enterica serovar Typhimurium str. D23580
0.00	18	18	S3	990282	Salmonella enterica subsp. enterica serovar Typhimurium str. UK-1
0.00	10	10	S3	1454645	Salmonella enterica subsp. enterica serovar Typhimurium str. CDC 2009K-2059
0.00	98788	57483	S2	108619	Salmonella enterica subsp. enterica serovar Newport
0.00	10643	10643	S3	1454627	Salmonella enterica subsp. enterica serovar Newport str. CDC 2010K-2159
0.00	9569	9569	S3	858307	Salmonella enterica subsp. enterica serovar Newport str. CVM N1543
0.00	4709	4709	S3	1454614	Salmonella enterica subsp. enterica serovar Newport str. CDC 2012K-0938
0.00	2999	2999	S3	789646	Salmonella enterica subsp. enterica serovar Newport str. CVM 35188
0.00	2825	2825	S3	1454625	Salmonella enterica subsp. enterica serovar Newport str. CDC 2009K-1331
0.00	2328	2328	S3	997339	Salmonella enterica subsp. enterica serovar Newport str. WA_14882
0.00	2083	2083	S3	1454620	Salmonella enterica subsp. enterica serovar Newport str. USDA-ARS-USMARC-1927
0.00	600	600	S3	1299166	Salmonella enterica subsp. enterica serovar Newport str. CFSAN000827
0.00	552	552	S3	796731	Salmonella enterica subsp. enterica serovar Newport str. CVM 21538
0.00	542	542	S3	858306	Salmonella enterica subsp. enterica serovar Newport str. CVM N18486
0.00	530	530	S3	938144	Salmonella enterica subsp. enterica serovar Newport str. DC_10-446
0.00	469	469	S3	930778	Salmonella enterica subsp. enterica serovar Newport str. Levine 1
0.00	434	434	S3	796730	Salmonella enterica subsp. enterica serovar Newport str. CVM 22425
0.00	368	368	S3	984253	Salmonella enterica subsp. enterica serovar Newport str. S103RVX
0.00	329	329	S3	984247	Salmonella enterica subsp. enterica serovar Newport str. 36804
0.00	281	281	S3	796732	Salmonella enterica subsp. enterica serovar Newport str. CVM 22513
0.00	251	251	S3	930779	Salmonella enterica subsp. enterica serovar Newport str. Levine 15
0.00	250	250	S3	935706	Salmonella enterica subsp. enterica serovar Newport str. VA_R100804798
0.00	247	247	S3	1454616	Salmonella enterica subsp. enterica serovar Newport str. USDA-ARS-USMARC-1923
0.00	197	197	S3	877468	Salmonella enterica subsp. enterica serovar Newport str. USMARC-S3124.1
0.00	189	189	S3	1454629	Salmonella enterica subsp. enterica serovar Newport str. CDC 2012K-0663
0.00	178	178	S3	1454618	Salmonella enterica subsp. enterica serovar Newport str. USDA-ARS-USMARC-1925
0.00	171	171	S3	1454622	Salmonella enterica subsp. enterica serovar Newport str. USDA-ARS-USMARC-1929
0.00	159	159	S3	1454621	Salmonella enterica subsp. enterica serovar Newport str. USDA-ARS-USMARC-1928
0.00	113	113	S3	1454617	Salmonella enterica subsp. enterica serovar Newport str. USDA-ARS-USMARC-1924
0.00	86	86	S3	858305	Salmonella enterica subsp. enterica serovar Newport str. CVM 22462
0.00	75	75	S3	796733	Salmonella enterica subsp. enterica serovar Newport str. CVM 21550
0.00	74	74	S3	1454619	Salmonella enterica subsp. enterica serovar Newport str. USDA-ARS-USMARC-1926
0.00	54	54	S3	423368	Salmonella enterica subsp. enterica serovar Newport str. SL254
0.00	97505	83279	S2	149539	Salmonella enterica subsp. enterica serovar Enteritidis
0.00	868	868	S3	1412618	Salmonella enterica subsp. enterica serovar Enteritidis str. EC20120929
0.00	856	856	S3	1412501	Salmonella enterica subsp. enterica serovar Enteritidis str. SA19940857
0.00	652	652	S3	696867	Salmonella enterica subsp. enterica serovar Enteritidis str. 18569
0.00	630	630	S3	1412600	Salmonella enterica subsp. enterica serovar Enteritidis str. EC20100325
0.00	585	585	S3	1412470	Salmonella enterica subsp. enterica serovar Enteritidis str. EC20120008
0.00	487	487	S3	1244111	Salmonella enterica subsp. enterica serovar Enteritidis str. EC20110357
0.00	458	458	S3	1412580	Salmonella enterica subsp. enterica serovar Enteritidis str. EC20121986
0.00	387	387	S3	1412562	Salmonella enterica subsp. enterica serovar Enteritidis str. EC20121747
0.00	342	342	S3	1412594	Salmonella enterica subsp. enterica serovar Enteritidis str. EC20121177
0.00	316	316	S3	1412582	Salmonella enterica subsp. enterica serovar Enteritidis str. EC20121970
0.00	311	311	S3	1412495	Salmonella enterica subsp. enterica serovar Enteritidis str. SA20123395
0.00	306	306	S3	1412481	Salmonella enterica subsp. enterica serovar Enteritidis str. SA20100239
0.00	260	260	S3	1412555	Salmonella enterica subsp. enterica serovar Enteritidis str. EC20121765
0.00	254	254	S3	1244119	Salmonella enterica subsp. enterica serovar Enteritidis str. EC20110361
0.00	251	251	S3	1412534	Salmonella enterica subsp. enterica serovar Enteritidis str. EC20120685
0.00	186	186	S3	1412601	Salmonella enterica subsp. enterica serovar Enteritidis str. EC20120051
0.00	174	174	S3	886715	Salmonella enterica subsp. enterica serovar Enteritidis str. CDC_2010K_0968
0.00	169	169	S3	1412569	Salmonella enterica subsp. enterica serovar Enteritidis str. EC20120994
0.00	161	161	S3	1412574	Salmonella enterica subsp. enterica serovar Enteritidis str. EC20122033
0.00	156	156	S3	1243621	Salmonella enterica subsp. enterica serovar Enteritidis str. EC20110356
0.00	154	154	S3	1412493	Salmonella enterica subsp. enterica serovar Enteritidis str. SA19942384
0.00	152	152	S3	1244118	Salmonella enterica subsp. enterica serovar Enteritidis str. EC20110360
0.00	151	151	S3	1412457	Salmonella enterica subsp. enterica serovar Enteritidis str. EC20100101
0.00	149	149	S3	926034	Salmonella enterica subsp. enterica serovar Enteritidis str. 77-1427
0.00	147	147	S3	1412494	Salmonella enterica subsp. enterica serovar Enteritidis str. SA19943269
0.00	138	138	S3	1412593	Salmonella enterica subsp. enterica serovar Enteritidis str. EC20121176
0.00	128	128	S3	1412472	Salmonella enterica subsp. enterica serovar Enteritidis str. SA19980677
0.00	118	118	S3	1412571	Salmonella enterica subsp. enterica serovar Enteritidis str. EC20121812
0.00	118	118	S3	1412575	Salmonella enterica subsp. enterica serovar Enteritidis str. EC20122031
0.00	110	110	S3	1412535	Salmonella enterica subsp. enterica serovar Enteritidis str. EC20111576
0.00	110	110	S3	1412465	Salmonella enterica subsp. enterica serovar Enteritidis str. EC20100134
0.00	107	107	S3	1412500	Salmonella enterica subsp. enterica serovar Enteritidis str. SA19930684
0.00	103	103	S3	1412532	Salmonella enterica subsp. enterica serovar Enteritidis str. EC20120776
0.00	103	103	S3	1412454	Salmonella enterica subsp. enterica serovar Enteritidis str. EC20090698
0.00	98	98	S3	1412536	Salmonella enterica subsp. enterica serovar Enteritidis str. EC20120544
0.00	98	98	S3	1412527	Salmonella enterica subsp. enterica serovar Enteritidis str. EC20121826
0.00	96	96	S3	1412499	Salmonella enterica subsp. enterica serovar Enteritidis str. SA19994216
0.00	95	95	S3	1412477	Salmonella enterica subsp. enterica serovar Enteritidis str. SA20084384
0.00	92	92	S3	1412609	Salmonella enterica subsp. enterica serovar Enteritidis str. EC20120734
0.00	90	90	S3	1244112	Salmonella enterica subsp. enterica serovar Enteritidis str. EC20110358
0.00	80	80	S3	1412588	Salmonella enterica subsp. enterica serovar Enteritidis str. EC20130345
0.00	78	78	S3	1244121	Salmonella enterica subsp. enterica serovar Enteritidis str. EC20111175
0.00	77	77	S3	1412583	Salmonella enterica subsp. enterica serovar Enteritidis str. EC20121969
0.00	77	77	S3	1244122	Salmonella enterica subsp. enterica serovar Enteritidis str. EC20111174
0.00	75	75	S3	1412611	Salmonella enterica subsp. enterica serovar Enteritidis str. EC20120773
0.00	75	75	S3	1243620	Salmonella enterica subsp. enterica serovar Enteritidis str. EC20110355
0.00	73	73	S3	1412514	Salmonella enterica subsp. enterica serovar Enteritidis str. SA20093421
0.00	70	70	S3	1412531	Salmonella enterica subsp. enterica serovar Enteritidis str. EC20120963
0.00	69	69	S3	1412508	Salmonella enterica subsp. enterica serovar Enteritidis str. SA20092320
0.00	67	67	S3	1412541	Salmonella enterica subsp. enterica serovar Enteritidis str. EC20121750
0.00	66	66	S3	1412561	Salmonella enterica subsp. enterica serovar Enteritidis str. EC20121672
0.00	66	66	S3	1412557	Salmonella enterica subsp. enterica serovar Enteritidis str. EC20121542
0.00	65	65	S3	1412537	Salmonella enterica subsp. enterica serovar Enteritidis str. EC20120528
0.00	64	64	S3	1412543	Salmonella enterica subsp. enterica serovar Enteritidis str. EC20120548
0.00	63	63	S3	1412605	Salmonella enterica subsp. enterica serovar Enteritidis str. EC20120590
0.00	61	61	S3	1412479	Salmonella enterica subsp. enterica serovar Enteritidis str. SA20094177
0.00	61	61	S3	1412485	Salmonella enterica subsp. enterica serovar Enteritidis str. SA19981522
0.00	61	61	S3	1412516	Salmonella enterica subsp. enterica serovar Enteritidis str. SA20094383
0.00	60	60	S3	1412554	Salmonella enterica subsp. enterica serovar Enteritidis str. EC20121744
0.00	59	59	S3	1412453	Salmonella enterica subsp. enterica serovar Enteritidis str. EC20090641
0.00	58	58	S3	1412590	Salmonella enterica subsp. enterica serovar Enteritidis str. EC20130347
0.00	57	57	S3	1243619	Salmonella enterica subsp. enterica serovar Enteritidis str. EC20110354
0.00	54	54	S3	1412576	Salmonella enterica subsp. enterica serovar Enteritidis str. EC20122026
0.00	54	54	S3	1412464	Salmonella enterica subsp. enterica serovar Enteritidis str. EC20100130
0.00	54	54	S3	1412619	Salmonella enterica subsp. enterica serovar Enteritidis str. EC20120969
0.00	52	52	S3	1412517	Salmonella enterica subsp. enterica serovar Enteritidis str. SA20090419
0.00	52	52	S3	1412607	Salmonella enterica subsp. enterica serovar Enteritidis str. EC20120686
0.00	51	51	S3	1412525	Salmonella enterica subsp. enterica serovar Enteritidis str. EC20121541
0.00	51	51	S3	1412564	Salmonella enterica subsp. enterica serovar Enteritidis str. EC20120765
0.00	49	49	S3	1412528	Salmonella enterica subsp. enterica serovar Enteritidis str. EC20120213
0.00	48	48	S3	1244113	Salmonella enterica subsp. enterica serovar Enteritidis str. EC20110359
0.00	48	48	S3	1412597	Salmonella enterica subsp. enterica serovar Enteritidis str. EC20121180
0.00	48	48	S3	1412565	Salmonella enterica subsp. enterica serovar Enteritidis str. EC20121671
0.00	48	48	S3	1412560	Salmonella enterica subsp. enterica serovar Enteritidis str. EC20121748
0.00	48	48	S3	1412476	Salmonella enterica subsp. enterica serovar Enteritidis str. SA20094682
0.00	47	47	S3	1412526	Salmonella enterica subsp. enterica serovar Enteritidis str. EC20121825
0.00	46	46	S3	1412471	Salmonella enterica subsp. enterica serovar Enteritidis str. EC20120009
0.00	44	44	S3	1412456	Salmonella enterica subsp. enterica serovar Enteritidis str. EC20110222
0.00	43	43	S3	1412521	Salmonella enterica subsp. enterica serovar Enteritidis str. SA20090877
0.00	41	41	S3	1412452	Salmonella enterica subsp. enterica serovar Enteritidis str. SA19992322
0.00	41	41	S3	1412486	Salmonella enterica subsp. enterica serovar Enteritidis str. SA19981857
0.00	40	40	S3	1412548	Salmonella enterica subsp. enterica serovar Enteritidis str. EC20120219
0.00	40	40	S3	1412511	Salmonella enterica subsp. enterica serovar Enteritidis str. SA20093788
0.00	39	39	S3	1412467	Salmonella enterica subsp. enterica serovar Enteritidis str. EC20120003
0.00	38	38	S3	1412587	Salmonella enterica subsp. enterica serovar Enteritidis str. EC20090195
0.00	38	38	S3	1412596	Salmonella enterica subsp. enterica serovar Enteritidis str. EC20121179
0.00	38	38	S3	1412530	Salmonella enterica subsp. enterica serovar Enteritidis str. EC20121004
0.00	37	37	S3	1412546	Salmonella enterica subsp. enterica serovar Enteritidis str. EC20120240
0.00	37	37	S3	1412482	Salmonella enterica subsp. enterica serovar Enteritidis str. SA20100349
0.00	37	37	S3	1412460	Salmonella enterica subsp. enterica serovar Enteritidis str. EC20090135
0.00	35	35	S3	1412568	Salmonella enterica subsp. enterica serovar Enteritidis str. EC20120497
0.00	34	34	S3	1412566	Salmonella enterica subsp. enterica serovar Enteritidis str. EC20120555
0.00	33	33	S3	1412507	Salmonella enterica subsp. enterica serovar Enteritidis str. SA20095309
0.00	32	32	S3	1412540	Salmonella enterica subsp. enterica serovar Enteritidis str. EC20121751
0.00	32	32	S3	1412567	Salmonella enterica subsp. enterica serovar Enteritidis str. EC20111554
0.00	31	31	S3	1412487	Salmonella enterica subsp. enterica serovar Enteritidis str. SA19960848
0.00	29	29	S3	1412552	Salmonella enterica subsp. enterica serovar Enteritidis str. EC20120469
0.00	29	29	S3	1412599	Salmonella enterica subsp. enterica serovar Enteritidis str. EC20100089
0.00	28	28	S3	1412591	Salmonella enterica subsp. enterica serovar Enteritidis str. EC20130348
0.00	28	28	S3	1412615	Salmonella enterica subsp. enterica serovar Enteritidis str. EC20120925
0.00	27	27	S3	1412556	Salmonella enterica subsp. enterica serovar Enteritidis str. EC20120496
0.00	27	27	S3	1412515	Salmonella enterica subsp. enterica serovar Enteritidis str. SA20094389
0.00	27	27	S3	1412610	Salmonella enterica subsp. enterica serovar Enteritidis str. EC20120738
0.00	25	25	S3	1412603	Salmonella enterica subsp. enterica serovar Enteritidis str. EC20120580
0.00	25	25	S3	1412573	Salmonella enterica subsp. enterica serovar Enteritidis str. EC20122045
0.00	25	25	S3	1412613	Salmonella enterica subsp. enterica serovar Enteritidis str. EC20120917
0.00	23	23	S3	1412602	Salmonella enterica subsp. enterica serovar Enteritidis str. EC20120356
0.00	23	23	S3	1412616	Salmonella enterica subsp. enterica serovar Enteritidis str. EC20121689
0.00	23	23	S3	1412553	Salmonella enterica subsp. enterica serovar Enteritidis str. EC20120697
0.00	22	22	S3	1412513	Salmonella enterica subsp. enterica serovar Enteritidis str. SA20090435
0.00	22	22	S3	1412505	Salmonella enterica subsp. enterica serovar Enteritidis str. SA20094301
0.00	22	22	S3	1412466	Salmonella enterica subsp. enterica serovar Enteritidis str. EC20120002
0.00	22	22	S3	1412518	Salmonella enterica subsp. enterica serovar Enteritidis str. SA20094642
0.00	21	21	S3	1412483	Salmonella enterica subsp. enterica serovar Enteritidis str. SA20121703
0.00	21	21	S3	1412598	Salmonella enterica subsp. enterica serovar Enteritidis str. EC20100088
0.00	20	20	S3	1412545	Salmonella enterica subsp. enterica serovar Enteritidis str. EC20120498
0.00	20	20	S3	1412551	Salmonella enterica subsp. enterica serovar Enteritidis str. EC20121753
0.00	20	20	S3	1412544	Salmonella enterica subsp. enterica serovar Enteritidis str. EC20120505
0.00	19	19	S3	1412617	Salmonella enterica subsp. enterica serovar Enteritidis str. EC20120927
0.00	19	19	S3	1412506	Salmonella enterica subsp. enterica serovar Enteritidis str. SA20083456
0.00	19	19	S3	1412533	Salmonella enterica subsp. enterica serovar Enteritidis str. EC20120775
0.00	18	18	S3	1412585	Salmonella enterica subsp. enterica serovar Enteritidis str. EC20090530
0.00	18	18	S3	1412559	Salmonella enterica subsp. enterica serovar Enteritidis str. EC20120677
0.00	17	17	S3	1412578	Salmonella enterica subsp. enterica serovar Enteritidis str. EC20121990
0.00	17	17	S3	1412539	Salmonella enterica subsp. enterica serovar Enteritidis str. EC20111514
0.00	16	16	S3	1412519	Salmonella enterica subsp. enterica serovar Enteritidis str. SA20093950
0.00	16	16	S3	1412455	Salmonella enterica subsp. enterica serovar Enteritidis str. EC20110221
0.00	16	16	S3	1412468	Salmonella enterica subsp. enterica serovar Enteritidis str. EC20120005
0.00	16	16	S3	998822	Salmonella enterica subsp. enterica serovar Enteritidis str. RM2968
0.00	15	15	S3	1412502	Salmonella enterica subsp. enterica serovar Enteritidis str. SA19982831
0.00	15	15	S3	1412549	Salmonella enterica subsp. enterica serovar Enteritidis str. EC20111510
0.00	14	14	S3	1412606	Salmonella enterica subsp. enterica serovar Enteritidis str. EC20120597
0.00	14	14	S3	1412589	Salmonella enterica subsp. enterica serovar Enteritidis str. EC20130346
0.00	14	14	S3	1412484	Salmonella enterica subsp. enterica serovar Enteritidis str. SA20094521
0.00	14	14	S3	1412550	Salmonella enterica subsp. enterica serovar Enteritidis str. EC20120722
0.00	14	14	S3	1412570	Salmonella enterica subsp. enterica serovar Enteritidis str. EC20120916
0.00	13	13	S3	1412489	Salmonella enterica subsp. enterica serovar Enteritidis str. SA20085285
0.00	13	13	S3	1412488	Salmonella enterica subsp. enterica serovar Enteritidis str. SA20082034
0.00	13	13	S3	1412474	Salmonella enterica subsp. enterica serovar Enteritidis str. SA19970769
0.00	13	13	S3	1412542	Salmonella enterica subsp. enterica serovar Enteritidis str. EC20120970
0.00	13	13	S3	1412579	Salmonella enterica subsp. enterica serovar Enteritidis str. EC20121989
0.00	13	13	S3	1412524	Salmonella enterica subsp. enterica serovar Enteritidis str. SA20094079
0.00	12	12	S3	1412509	Salmonella enterica subsp. enterica serovar Enteritidis str. SA20093784
0.00	11	11	S3	1412558	Salmonella enterica subsp. enterica serovar Enteritidis str. EC20120968
0.00	11	11	S3	1412497	Salmonella enterica subsp. enterica serovar Enteritidis str. SA19961622
0.00	11	11	S3	1412510	Salmonella enterica subsp. enterica serovar Enteritidis str. SA20093977
0.00	11	11	S3	1412529	Salmonella enterica subsp. enterica serovar Enteritidis str. EC20120200
0.00	11	11	S3	1412463	Salmonella enterica subsp. enterica serovar Enteritidis str. EC20090884
0.00	10	10	S3	1412577	Salmonella enterica subsp. enterica serovar Enteritidis str. EC20122022
0.00	10	10	S3	1412547	Salmonella enterica subsp. enterica serovar Enteritidis str. EC20120229
0.00	10	10	S3	1412461	Salmonella enterica subsp. enterica serovar Enteritidis str. EC20090332
0.00	9	9	S3	1412584	Salmonella enterica subsp. enterica serovar Enteritidis str. EC20100131
0.00	9	9	S3	1412522	Salmonella enterica subsp. enterica serovar Enteritidis str. SA20093538
0.00	9	9	S3	1412451	Salmonella enterica subsp. enterica serovar Enteritidis str. EC20110223
0.00	9	9	S3	1412492	Salmonella enterica subsp. enterica serovar Enteritidis str. SA20095440
0.00	8	8	S3	1412612	Salmonella enterica subsp. enterica serovar Enteritidis str. EC20120774
0.00	8	8	S3	1412480	Salmonella enterica subsp. enterica serovar Enteritidis str. SA20084644
0.00	7	7	S3	1412459	Salmonella enterica subsp. enterica serovar Enteritidis str. EC20090193
0.00	7	7	S3	1412475	Salmonella enterica subsp. enterica serovar Enteritidis str. SA20093266
0.00	7	7	S3	550537	Salmonella enterica subsp. enterica serovar Enteritidis str. P125109
0.00	6	6	S3	1412595	Salmonella enterica subsp. enterica serovar Enteritidis str. EC20121178
0.00	6	6	S3	1412614	Salmonella enterica subsp. enterica serovar Enteritidis str. EC20120918
0.00	6	6	S3	1412512	Salmonella enterica subsp. enterica serovar Enteritidis str. SA20093430
0.00	6	6	S3	1412520	Salmonella enterica subsp. enterica serovar Enteritidis str. SA20093543
0.00	5	5	S3	1412604	Salmonella enterica subsp. enterica serovar Enteritidis str. EC20120581
0.00	4	4	S3	1412478	Salmonella enterica subsp. enterica serovar Enteritidis str. SA20084824
0.00	4	4	S3	1412469	Salmonella enterica subsp. enterica serovar Enteritidis str. EC20120007
0.00	3	3	S3	1412538	Salmonella enterica subsp. enterica serovar Enteritidis str. EC20111515
0.00	3	3	S3	1412504	Salmonella enterica subsp. enterica serovar Enteritidis str. SA20094350
0.00	2	2	S3	1412498	Salmonella enterica subsp. enterica serovar Enteritidis str. SA19983126
0.00	2	2	S3	1412503	Salmonella enterica subsp. enterica serovar Enteritidis str. SA20094803
0.00	1	1	S3	1412462	Salmonella enterica subsp. enterica serovar Enteritidis str. EC20090531
0.00	1	1	S3	1412490	Salmonella enterica subsp. enterica serovar Enteritidis str. SA20083636
0.00	1	1	S3	1412586	Salmonella enterica subsp. enterica serovar Enteritidis str. EC20100100
0.00	93658	93658	S2	596	Salmonella enterica subsp. enterica serovar Muenchen
0.00	84527	84177	S2	57743	Salmonella enterica subsp. enterica serovar Weltevreden
0.00	350	350	S3	1173939	Salmonella enterica subsp. enterica serovar Weltevreden str. 1655
0.00	82722	6796	S2	192954	Salmonella enterica subsp. enterica serovar Mbandaka
0.00	75926	75926	S3	984237	Salmonella enterica subsp. enterica serovar Mbandaka str. ATCC 51958
0.00	79121	35175	S2	58712	Salmonella enterica subsp. enterica serovar Anatum
0.00	29502	29502	S3	1454585	Salmonella enterica subsp. enterica serovar Anatum str. USDA-ARS-USMARC-1735
0.00	3369	3369	S3	1454589	Salmonella enterica subsp. enterica serovar Anatum str. USDA-ARS-USMARC-1728
0.00	2384	2384	S3	1454593	Salmonella enterica subsp. enterica serovar Anatum str. USDA-ARS-USMARC-1765
0.00	1755	1755	S3	1454594	Salmonella enterica subsp. enterica serovar Anatum str. USDA-ARS-USMARC-1766
0.00	1625	1625	S3	1454584	Salmonella enterica subsp. enterica serovar Anatum str. USDA-ARS-USMARC-1727
0.00	1316	1316	S3	1399029	Salmonella enterica subsp. enterica serovar Anatum str. CFSAN003961
0.00	728	728	S3	984211	Salmonella enterica subsp. enterica serovar Anatum str. ATCC BAA-1592
0.00	670	670	S3	1454596	Salmonella enterica subsp. enterica serovar Anatum str. USDA-ARS-USMARC-1781
0.00	619	619	S3	1454590	Salmonella enterica subsp. enterica serovar Anatum str. USDA-ARS-USMARC-1175
0.00	583	583	S3	1454588	Salmonella enterica subsp. enterica serovar Anatum str. USDA-ARS-USMARC-1677
0.00	573	573	S3	1454583	Salmonella enterica subsp. enterica serovar Anatum str. USDA-ARS-USMARC-1783
0.00	450	450	S3	1454592	Salmonella enterica subsp. enterica serovar Anatum str. CDC 06-0532
0.00	272	272	S3	1454587	Salmonella enterica subsp. enterica serovar Anatum str. USDA-ARS-USMARC-1676
0.00	100	100	S3	1454586	Salmonella enterica subsp. enterica serovar Anatum str. USDA-ARS-USMARC-1736
0.00	66096	64423	S2	70803	Salmonella enterica subsp. enterica serovar Minnesota
0.00	1673	1673	S3	1124956	Salmonella enterica subsp. enterica serovar Minnesota str. ATCC 49284
0.00	62312	62312	S2	2926665	Salmonella enterica subsp. enterica serovar Abeokuta
0.00	59667	59667	S2	1151001	Salmonella enterica subsp. enterica serovar Napoli
0.00	58318	46236	S2	595	Salmonella enterica subsp. enterica serovar Infantis
0.00	12082	12082	S3	596155	Salmonella enterica subsp. enterica serovar Infantis str. SARB27
0.00	53910	0	S2	1242080	Salmonella enterica subsp. enterica serovar Djakarta
0.00	53910	53910	S3	1242091	Salmonella enterica subsp. enterica serovar Djakarta str. S-1087
0.00	53042	53042	S2	28144	Salmonella enterica subsp. enterica serovar Derby
0.00	52857	44699	S2	913070	Salmonella enterica subsp. enterica serovar Gaminara
0.00	8158	8158	S3	1242094	Salmonella enterica subsp. enterica serovar Gaminara str. SA20063285
0.00	50880	46580	S2	28150	Salmonella enterica subsp. enterica serovar Senftenberg
0.00	4099	4099	S3	1399047	Salmonella enterica subsp. enterica serovar Senftenberg str. CFSAN004025
0.00	201	201	S3	749965	Salmonella enterica subsp. enterica serovar Senftenberg str. 361154004
0.00	47839	45440	S2	90370	Salmonella enterica subsp. enterica serovar Typhi
0.00	1154	1154	S3	220341	Salmonella enterica subsp. enterica serovar Typhi str. CT18
0.00	694	694	S3	209261	Salmonella enterica subsp. enterica serovar Typhi str. Ty2
0.00	404	404	S3	527001	Salmonella enterica subsp. enterica serovar Typhi str. Ty21a
0.00	147	147	S3	1132507	Salmonella enterica subsp. enterica serovar Typhi str. P-stx-12
0.00	47202	0	S2	1243577	Salmonella enterica subsp. enterica serovar Milwaukee
0.00	47202	47202	S3	1243578	Salmonella enterica subsp. enterica serovar Milwaukee str. SA19950795
0.00	47069	2704	S2	598	Salmonella enterica subsp. enterica serovar Rubislaw
0.00	44365	44365	S3	938143	Salmonella enterica subsp. enterica serovar Rubislaw str. ATCC 10717
0.00	47061	0	S2	436295	Salmonella enterica subsp. enterica serovar Poona
0.00	47061	47061	S3	1124962	Salmonella enterica subsp. enterica serovar Poona str. ATCC BAA-1673
0.00	44642	44642	S2	58101	Salmonella enterica subsp. enterica serovar Waycross
0.00	42798	27233	S2	115981	Salmonella enterica subsp. enterica serovar Montevideo
0.00	7033	7033	S3	1454607	Salmonella enterica subsp. enterica serovar Montevideo str. CDC 07-0954
0.00	2213	2213	S3	1454610	Salmonella enterica subsp. enterica serovar Montevideo str. CDC 2011K-1674
0.00	1515	1515	S3	763921	Salmonella enterica subsp. enterica serovar Montevideo str. 42N
0.00	1037	1037	S3	1454609	Salmonella enterica subsp. enterica serovar Montevideo str. CDC 2009K-0792
0.00	986	986	S3	1454604	Salmonella enterica subsp. enterica serovar Montevideo str. USDA-ARS-USMARC-1904
0.00	740	740	S3	1454603	Salmonella enterica subsp. enterica serovar Montevideo str. USDA-ARS-USMARC-1903
0.00	400	400	S3	1454612	Salmonella enterica subsp. enterica serovar Montevideo str. CDC 2013K-0218
0.00	279	279	S3	1454598	Salmonella enterica subsp. enterica serovar Montevideo str. USDA-ARS-USMARC-1901
0.00	270	270	S3	1454600	Salmonella enterica subsp. enterica serovar Montevideo str. USDA-ARS-USMARC-1912
0.00	234	234	S3	1454599	Salmonella enterica subsp. enterica serovar Montevideo str. USDA-ARS-USMARC-1900
0.00	230	230	S3	1454613	Salmonella enterica subsp. enterica serovar Montevideo str. CDC 2010K-0257
0.00	220	220	S3	1454608	Salmonella enterica subsp. enterica serovar Montevideo str. CDC 08-1942
0.00	175	175	S3	1454601	Salmonella enterica subsp. enterica serovar Montevideo str. USDA-ARS-USMARC-1913
0.00	159	159	S3	1454611	Salmonella enterica subsp. enterica serovar Montevideo str. CDC 2012K-1544
0.00	50	50	S3	1454606	Salmonella enterica subsp. enterica serovar Montevideo str. CDC 86-0391
0.00	15	15	S3	745022	Salmonella enterica subsp. enterica serovar Montevideo str. 531954
0.00	9	9	S3	859199	Salmonella enterica subsp. enterica serovar Montevideo str. 507440-20
0.00	42193	39981	S2	211968	Salmonella enterica subsp. enterica serovar Albany
0.00	2212	2212	S3	1173798	Salmonella enterica subsp. enterica serovar Albany str. ATCC 51960
0.00	42181	10195	S2	486994	Salmonella enterica subsp. enterica serovar Hvittingfoss
0.00	31986	31986	S3	1242097	Salmonella enterica subsp. enterica serovar Hvittingfoss str. SA20014981
0.00	37298	37298	S2	90105	Salmonella enterica subsp. enterica serovar Saintpaul
0.00	35642	0	S2	1243583	Salmonella enterica subsp. enterica serovar Onderstepoort
0.00	35642	35642	S3	1243584	Salmonella enterica subsp. enterica serovar Onderstepoort str. SA20060086
0.00	35436	35436	S2	216804	Salmonella enterica subsp. enterica serovar Liverpool
0.00	35130	0	S2	181798	Salmonella enterica subsp. enterica serovar Sloterdijk
0.00	35130	35130	S3	938141	Salmonella enterica subsp. enterica serovar Sloterdijk str. ATCC 15791
0.00	34762	34762	S2	53961	Salmonella enterica subsp. enterica serovar Abortusovis
0.00	32553	32553	S2	1962641	Salmonella enterica subsp. enterica serovar Birkenhead
0.00	32414	0	S2	1242079	Salmonella enterica subsp. enterica serovar Apapa
0.00	32414	32414	S3	1242088	Salmonella enterica subsp. enterica serovar Apapa str. SA20060561
0.00	31504	16537	S2	913085	Salmonella enterica subsp. enterica serovar Wandsworth
0.00	14967	14967	S3	1243595	Salmonella enterica subsp. enterica serovar Wandsworth str. SA20092095
0.00	30560	30560	S2	149390	Salmonella enterica subsp. enterica serovar London
0.00	29963	27589	S2	28147	Salmonella enterica subsp. enterica serovar Oranienburg
0.00	2374	2374	S3	997333	Salmonella enterica subsp. enterica serovar Oranienburg str. 0250
0.00	29475	27778	S2	340188	Salmonella enterica subsp. enterica serovar Cerro
0.00	1697	1697	S3	1410916	Salmonella enterica subsp. enterica serovar Cerro str. CFSAN001588
0.00	29230	13954	S2	57045	Salmonella enterica subsp. enterica serovar Paratyphi B
0.00	10351	10351	S3	224729	Salmonella enterica subsp. enterica serovar Java
0.00	4925	4925	S3	1016998	Salmonella enterica subsp. enterica serovar Paratyphi B str. SPB7
0.00	28082	0	S2	1242084	Salmonella enterica subsp. enterica serovar Krefeld
0.00	28082	28082	S3	1242106	Salmonella enterica subsp. enterica serovar Krefeld str. SA20030536
0.00	27677	27677	S2	1160769	Salmonella enterica subsp. enterica serovar Worthington
0.00	27538	27538	S2	46626	Salmonella enterica subsp. enterica serovar Give
0.00	27067	27067	S2	2564349	Salmonella enterica subsp. enterica serovar Dessau
0.00	26213	23728	S2	594	Salmonella enterica subsp. enterica serovar Gallinarum
0.00	1240	1240	S3	550538	Salmonella enterica subsp. enterica serovar Gallinarum str. 287/91
0.00	686	686	S3	909947	Salmonella enterica subsp. enterica serovar Gallinarum str. SG9
0.00	559	559	S3	685040	Salmonella enterica subsp. enterica serovar Gallinarum str. 9184
0.00	24877	16880	S2	189201	Salmonella enterica subsp. enterica serovar Cubana
0.00	7997	7997	S3	1271863	Salmonella enterica subsp. enterica serovar Cubana str. CFSAN002050
0.00	24703	21401	S2	58096	Salmonella enterica subsp. enterica serovar Bareilly
0.00	640	640	S3	1182174	Salmonella enterica subsp. enterica serovar Bareilly str. CFSAN000669
0.00	505	505	S3	1183391	Salmonella enterica subsp. enterica serovar Bareilly str. CFSAN000968
0.00	414	414	S3	1182177	Salmonella enterica subsp. enterica serovar Bareilly str. CFSAN000752
0.00	328	328	S3	1173427	Salmonella enterica subsp. enterica serovar Bareilly str. CFSAN000189
0.00	294	294	S3	1182172	Salmonella enterica subsp. enterica serovar Bareilly str. CFSAN000661
0.00	124	124	S3	1208622	Salmonella enterica subsp. enterica serovar Bareilly str. CFSAN001118
0.00	107	107	S3	1208630	Salmonella enterica subsp. enterica serovar Bareilly str. CFSAN001115
0.00	98	98	S3	1182176	Salmonella enterica subsp. enterica serovar Bareilly str. CFSAN000700
0.00	97	97	S3	1173456	Salmonella enterica subsp. enterica serovar Bareilly str. CFSAN000228
0.00	95	95	S3	1182181	Salmonella enterica subsp. enterica serovar Bareilly str. CFSAN000952
0.00	95	95	S3	1173457	Salmonella enterica subsp. enterica serovar Bareilly str. CFSAN000191
0.00	82	82	S3	1208629	Salmonella enterica subsp. enterica serovar Bareilly str. CFSAN001112
0.00	78	78	S3	1182183	Salmonella enterica subsp. enterica serovar Bareilly str. CFSAN000954
0.00	72	72	S3	1182191	Salmonella enterica subsp. enterica serovar Bareilly str. CFSAN000961
0.00	52	52	S3	1208623	Salmonella enterica subsp. enterica serovar Bareilly str. CFSAN001140
0.00	50	50	S3	1182180	Salmonella enterica subsp. enterica serovar Bareilly str. CFSAN000951
0.00	45	45	S3	1182188	Salmonella enterica subsp. enterica serovar Bareilly str. CFSAN000958
0.00	32	32	S3	1182190	Salmonella enterica subsp. enterica serovar Bareilly str. CFSAN000960
0.00	31	31	S3	1182193	Salmonella enterica subsp. enterica serovar Bareilly str. CFSAN000963
0.00	24	24	S3	1182178	Salmonella enterica subsp. enterica serovar Bareilly str. CFSAN000753
0.00	18	18	S3	1183393	Salmonella enterica subsp. enterica serovar Bareilly str. CFSAN000970
0.00	18	18	S3	1173459	Salmonella enterica subsp. enterica serovar Bareilly str. CFSAN000211
0.00	3	3	S3	1173461	Salmonella enterica subsp. enterica serovar Bareilly str. CFSAN000212
0.00	23689	23689	S2	1160736	Salmonella enterica subsp. enterica serovar Bispebjerg
0.00	23179	0	S2	260368	Salmonella enterica subsp. enterica serovar Bergen
0.00	23179	23179	S3	1240708	Salmonella enterica subsp. enterica serovar Bergen str. ST350
0.00	21592	0	S2	1242081	Salmonella enterica subsp. enterica serovar Hillingdon
0.00	21592	21592	S3	1242096	Salmonella enterica subsp. enterica serovar Hillingdon str. N1529-D3
0.00	21287	15960	S2	82689	Salmonella enterica subsp. enterica serovar Muenster
0.00	5100	5100	S3	1124958	Salmonella enterica subsp. enterica serovar Muenster str. 0315
0.00	227	227	S3	1124959	Salmonella enterica subsp. enterica serovar Muenster str. 420
0.00	21218	18812	S2	98360	Salmonella enterica subsp. enterica serovar Dublin
0.00	1016	1016	S3	687860	Salmonella enterica subsp. enterica serovar Dublin str. ATCC 39184
0.00	772	772	S3	909945	Salmonella enterica subsp. enterica serovar Dublin str. SD3246
0.00	618	618	S3	439851	Salmonella enterica subsp. enterica serovar Dublin str. CT_02021853
0.00	21024	21024	S2	2021403	Salmonella enterica subsp. enterica serovar Adjame
0.00	20048	20048	S2	2564310	Salmonella enterica subsp. enterica serovar Carmel
0.00	19711	12051	S2	913076	Salmonella enterica subsp. enterica serovar Johannesburg
0.00	7660	7660	S3	1242101	Salmonella enterica subsp. enterica serovar Johannesburg str. ST203
0.00	19625	19625	S2	593905	Salmonella enterica subsp. enterica serovar Corvallis
0.00	18950	17870	S2	192955	Salmonella enterica subsp. enterica serovar Kentucky
0.00	1080	1080	S3	1242102	Salmonella enterica subsp. enterica serovar Kentucky str. SA20030505
0.00	18684	18684	S2	1077085	Salmonella enterica subsp. enterica serovar Fresno
0.00	18368	13974	S2	611	Salmonella enterica subsp. enterica serovar Heidelberg
0.00	2877	2877	S3	1160717	Salmonella enterica subsp. enterica serovar Heidelberg str. B182
0.00	544	544	S3	454169	Salmonella enterica subsp. enterica serovar Heidelberg str. SL476
0.00	421	421	S3	1124936	Salmonella enterica subsp. enterica serovar Heidelberg str. 41578
0.00	346	346	S3	1271864	Salmonella enterica subsp. enterica serovar Heidelberg str. CFSAN002069
0.00	126	126	S3	1299044	Salmonella enterica subsp. enterica serovar Heidelberg str. CFSAN002064
0.00	80	80	S3	1029997	Salmonella enterica subsp. enterica serovar Heidelberg str. SARA35
0.00	18332	18332	S2	57741	Salmonella enterica subsp. enterica serovar Blockley
0.00	17359	17106	S2	440524	Salmonella enterica subsp. enterica serovar 4,[5],12:i:-
0.00	253	253	S3	866913	Salmonella enterica subsp. enterica serovar 4,[5],12:i:- str. 08-1736
0.00	17173	17173	S2	2024273	Salmonella enterica subsp. enterica serovar Sundsvall
0.00	16370	10429	S2	58095	Salmonella enterica subsp. enterica serovar Agona
0.00	5870	5870	S3	454166	Salmonella enterica subsp. enterica serovar Agona str. SL483
0.00	27	27	S3	1124917	Salmonella enterica subsp. enterica serovar Agona str. 460004 2-1
0.00	26	26	S3	1406860	Salmonella enterica subsp. enterica serovar Agona str. 24249
0.00	18	18	S3	1072590	Salmonella enterica subsp. enterica serovar Agona str. 392869-2
0.00	16049	12841	S2	54388	Salmonella enterica subsp. enterica serovar Paratyphi A
0.00	1997	1997	S3	941189	Salmonella enterica subsp. enterica serovar Paratyphi A str. ATCC 11511
0.00	740	740	S3	554290	Salmonella enterica subsp. enterica serovar Paratyphi A str. AKU_12601
0.00	471	471	S3	295319	Salmonella enterica subsp. enterica serovar Paratyphi A str. ATCC 9150
0.00	15840	15840	S2	2583588	Salmonella enterica subsp. enterica serovar 1,4,[5],12:i:-
0.00	15732	0	S2	363569	Salmonella enterica subsp. enterica serovar Javiana
0.00	15732	15732	S3	1267753	Salmonella enterica subsp. enterica serovar Javiana str. CFSAN001992
0.00	14978	14978	S2	487004	Salmonella enterica subsp. enterica serovar Uganda
0.00	14721	13640	S2	570935	Salmonella enterica subsp. enterica serovar Pomona
0.00	1081	1081	S3	941188	Salmonella enterica subsp. enterica serovar Pomona str. ATCC 10729
0.00	13959	0	S2	1243590	Salmonella enterica subsp. enterica serovar Quebec
0.00	13959	13959	S3	1243591	Salmonella enterica subsp. enterica serovar Quebec str. S-1267
0.00	13777	13777	S2	286783	Salmonella enterica subsp. enterica serovar Indiana
0.00	13183	13183	S2	149385	Salmonella enterica subsp. enterica serovar Hadar
0.00	12956	8102	S2	58097	Salmonella enterica subsp. enterica serovar Bovismorbificans
0.00	4854	4854	S3	1320309	Salmonella enterica subsp. enterica serovar Bovismorbificans str. 3114
0.00	12891	12753	S2	340190	Salmonella enterica subsp. enterica serovar Schwarzengrund
0.00	138	138	S3	439843	Salmonella enterica subsp. enterica serovar Schwarzengrund str. CVM19633
0.00	11728	7059	S2	286782	Salmonella enterica subsp. enterica serovar Stanleyville
0.00	4669	4669	S3	1194159	Salmonella enterica subsp. enterica serovar Stanleyville str. CFSAN000624
0.00	11528	11528	S2	28142	Salmonella enterica subsp. enterica serovar Berta
0.00	11393	0	S2	1242078	Salmonella enterica subsp. enterica serovar Antsalova
0.00	11393	11393	S3	1242087	Salmonella enterica subsp. enterica serovar Antsalova str. S01-0511
0.00	8200	8160	S2	149391	Salmonella enterica subsp. enterica serovar Braenderup
0.00	40	40	S3	930771	Salmonella enterica subsp. enterica serovar Braenderup str. ATCC BAA-664
0.00	8036	8036	S2	192953	Salmonella enterica subsp. enterica serovar Stanley
0.00	7865	7284	S2	143221	Salmonella enterica subsp. enterica serovar Tennessee
0.00	581	581	S3	1003191	Salmonella enterica subsp. enterica serovar Tennessee str. TXSC_TXSC08-19
0.00	7479	7479	S2	149387	Salmonella enterica subsp. enterica serovar Brandenburg
0.00	7406	5810	S2	913074	Salmonella enterica subsp. enterica serovar Inverness
0.00	1596	1596	S3	941187	Salmonella enterica subsp. enterica serovar Inverness str. ATCC 10720
0.00	7316	5916	S2	600	Salmonella enterica subsp. enterica serovar Thompson
0.00	1238	1238	S3	935705	Salmonella enterica subsp. enterica serovar Thompson str. ATCC 8391
0.00	162	162	S3	1064551	Salmonella enterica subsp. enterica serovar Thompson str. RM6836
0.00	7167	0	S2	29482	Salmonella enterica subsp. enterica serovar Abony
0.00	7167	7167	S3	1029983	Salmonella enterica subsp. enterica serovar Abony str. 0014
0.00	7066	3944	S2	134047	Salmonella enterica subsp. enterica serovar Bredeney
0.00	3122	3122	S3	1194154	Salmonella enterica subsp. enterica serovar Bredeney str. CFSAN001080
0.00	6146	6146	S2	483687	Salmonella enterica subsp. enterica serovar Concord
0.00	5762	5762	S2	224727	Salmonella enterica subsp. enterica serovar Kottbus
0.00	5380	1582	S2	119912	Salmonella enterica subsp. enterica serovar Choleraesuis
0.00	2796	2796	S3	321314	Salmonella enterica subsp. enterica serovar Choleraesuis str. SC-B67
0.00	911	911	S3	904139	Salmonella enterica subsp. enterica serovar Choleraesuis str. SCSA50
0.00	91	91	S3	938142	Salmonella enterica subsp. enterica serovar Choleraesuis str. ATCC 10708
0.00	5033	5033	S2	1129117	Salmonella enterica subsp. enterica serovar Nitra
0.00	4919	0	S2	28146	Salmonella enterica subsp. enterica serovar Moscow
0.00	4919	4919	S3	1243579	Salmonella enterica subsp. enterica serovar Moscow str. S-1843
0.00	4584	4584	S2	486993	Salmonella enterica subsp. enterica serovar Eastbourne
0.00	4500	4500	S2	340189	Salmonella enterica subsp. enterica serovar Manhattan
0.00	4370	0	S2	149386	Salmonella enterica subsp. enterica serovar Chester
0.00	4370	4370	S3	941190	Salmonella enterica subsp. enterica serovar Chester str. ATCC 11997
0.00	3986	0	S2	57046	Salmonella enterica subsp. enterica serovar Paratyphi C
0.00	3986	3986	S3	476213	Salmonella enterica subsp. enterica serovar Paratyphi C str. RKS4594
0.00	3903	0	S2	1151172	Salmonella enterica subsp. enterica serovar Abaetetuba
0.00	3903	3903	S3	1208611	Salmonella enterica subsp. enterica serovar Abaetetuba str. ATCC 35640
0.00	3134	3134	S2	48409	Salmonella enterica subsp. enterica serovar Virchow
0.00	2225	0	S2	915158	Salmonella enterica subsp. enterica serovar Manchester
0.00	2225	2225	S3	1242108	Salmonella enterica subsp. enterica serovar Manchester str. ST278
0.00	2138	2138	S2	358771	Salmonella enterica subsp. enterica serovar Kedougou
0.00	2080	502	S2	604	Salmonella enterica subsp. enterica serovar Gallinarum/Pullorum
0.00	1578	1578	S3	1225522	Salmonella enterica subsp. enterica serovar Gallinarum/Pullorum str. CDC1983-67
0.00	1938	0	S2	1243599	Salmonella enterica subsp. enterica serovar Yovokome
0.00	1938	1938	S3	1243600	Salmonella enterica subsp. enterica serovar Yovokome str. S-1850
0.00	1928	892	S2	29472	Salmonella enterica subsp. enterica serovar Panama
0.00	1036	1036	S3	1124961	Salmonella enterica subsp. enterica serovar Panama str. ATCC 7378
0.00	1711	1678	S2	605	Salmonella enterica subsp. enterica serovar Pullorum
0.00	33	33	S3	1029979	Salmonella enterica subsp. enterica serovar Pullorum str. ATCC 9120
0.00	1657	1657	S2	2564534	Salmonella enterica subsp. enterica serovar Hissar
0.00	1647	1647	S2	2579247	Salmonella enterica subsp. enterica serovar Rough O:-:-
0.00	1495	1342	S2	55400	Salmonella enterica subsp. enterica serovar Borreze
0.00	153	153	S3	1242089	Salmonella enterica subsp. enterica serovar Borreze str. SA20041063
0.00	1468	1468	S2	2801390	Salmonella enterica subsp. enterica serovar 1,4,12:i:-
0.00	1413	1413	S2	399587	Salmonella enterica subsp. enterica serovar Rissen
0.00	1409	1409	S2	165302	Salmonella enterica subsp. enterica serovar Reading
0.00	1366	0	S2	1160741	Salmonella enterica subsp. enterica serovar Crossness
0.00	1366	1366	S3	1242090	Salmonella enterica subsp. enterica serovar Crossness str. 1422-74
0.00	1280	1280	S2	353569	Salmonella enterica subsp. enterica serovar 4,12:i:-
0.00	1279	1279	S2	29474	Salmonella enterica subsp. enterica serovar California
0.00	1110	0	S2	1243585	Salmonella enterica subsp. enterica serovar Ouakam
0.00	1110	1110	S3	1243586	Salmonella enterica subsp. enterica serovar Ouakam str. SA20034636
0.00	1008	1008	S2	260678	Salmonella enterica subsp. enterica serovar Goldcoast
0.00	841	841	S2	117541	Salmonella enterica subsp. enterica serovar Ohio
0.00	596	0	S2	399583	Salmonella enterica subsp. enterica serovar Blegdam
0.00	596	596	S3	1240694	Salmonella enterica subsp. enterica serovar Blegdam str. S-1824
0.00	577	577	S2	1967643	Salmonella enterica subsp. enterica serovar Albert
0.00	421	421	S2	1911681	Salmonella enterica subsp. enterica serovar Hayindogo
0.00	414	414	S2	932733	Salmonella enterica subsp. enterica serovar Bardo
0.00	406	0	S2	1242083	Salmonella enterica subsp. enterica serovar Koessen
0.00	406	406	S3	1242105	Salmonella enterica subsp. enterica serovar Koessen str. S-1501
0.00	360	360	S2	2914792	Salmonella enterica subsp. enterica serovar 4,[5],12:-
0.00	286	286	S2	367181	Salmonella enterica subsp. enterica serovar Newlands
0.00	264	264	S2	2077273	Salmonella enterica subsp. enterica serovar Lubbock
0.00	157	157	S2	2511819	Salmonella enterica subsp. enterica serovar Brancaster
0.00	44	44	S2	2564474	Salmonella enterica subsp. enterica serovar Gloucester
0.01	973739	53780	S1	59202	Salmonella enterica subsp. salamae
0.00	525650	0	S2	1243601	Salmonella enterica subsp. salamae serovar 55:k:z39
0.00	525650	525650	S3	1243602	Salmonella enterica subsp. salamae serovar 55:k:z39 str. 1315K
0.00	142123	142123	S2	1710356	Salmonella enterica subsp. salamae serovar 57:z29:z42
0.00	121641	121641	S2	2500152	Salmonella enterica subsp. salamae serovar 42:r:-
0.00	76979	76979	S2	2577858	Salmonella enterica subsp. salamae serovar 56:b:[1,5]
0.00	53566	53566	S2	2577863	Salmonella enterica subsp. salamae serovar 56:z10:e,n,x
0.00	629739	431406	S1	59205	Salmonella enterica subsp. houtenae
0.00	114574	114574	S2	2729104	Salmonella enterica subsp. houtenae serovar 43:z4
0.00	83759	83759	S2	1967611	Salmonella enterica subsp. houtenae serovar 45:g,z51:-
0.00	274540	38334	S1	59204	Salmonella enterica subsp. diarizonae
0.00	126871	126871	S2	1192842	Salmonella enterica subsp. diarizonae serovar 48:i:z
0.00	68781	0	S2	1243615	Salmonella enterica subsp. diarizonae serovar 65:c:z
0.00	68781	68781	S3	1243616	Salmonella enterica subsp. diarizonae serovar 65:c:z str. SA20044251
0.00	20358	20358	S2	1173779	Salmonella enterica subsp. diarizonae serovar 60:r:e,n,x,z15
0.00	14369	0	S2	1243611	Salmonella enterica subsp. diarizonae serovar 50:k:z
0.00	14369	14369	S3	1243612	Salmonella enterica subsp. diarizonae serovar 50:k:z str. MZ0080
0.00	5827	5827	S2	2760407	Salmonella enterica subsp. diarizonae serovar b,50:-:-
0.00	247	247	S1	59203	Salmonella enterica subsp. arizonae
0.01	1546113	1383295	S	54736	Salmonella bongori
0.00	67781	0	S1	41527	Salmonella bongori serovar 48:z41:--
0.00	67781	67781	S2	1382510	Salmonella bongori serovar 48:z41:-- str. RKS3044
0.00	50991	50991	S1	1173775	Salmonella bongori serovar 40:z35:-
0.00	33343	33343	S1	1197719	Salmonella bongori N268-08
0.00	10399	10399	S1	2577118	Salmonella bongori serovar 48:z81:-
0.00	152	152	S1	1299282	Salmonella bongori CFSAN000510
0.00	142	0	S1	59245	Salmonella bongori serovar 66:z41:-
0.00	142	142	S2	1243617	Salmonella bongori serovar 66:z41:- str. SA19983605
0.00	10	10	S1	218493	Salmonella bongori NCTC 12419
0.00	51741	7206	G1	2614656	unclassified Salmonella
0.00	18478	18478	S	3030529	Salmonella sp. SA14318
0.00	8403	8403	S	2879113	Salmonella sp. JXY0409-18
0.00	5942	5942	S	2874627	Salmonella sp. A7
0.00	3547	3547	S	2991700	Salmonella sp. 2018103
0.00	2301	2301	S	2500542	Salmonella sp. SSDFZ54
0.00	1187	1187	S	2725417	Salmonella sp. SCFS4
0.00	1157	1157	S	2979871	Salmonella sp. 3C
0.00	712	712	S	3030528	Salmonella sp. SA15303
0.00	387	387	S	3030530	Salmonella sp. SA17155
0.00	363	363	S	2745893	Salmonella sp. SJTUF14154
0.00	313	313	S	2500543	Salmonella sp. SSDFZ69
0.00	224	224	S	2745890	Salmonella sp. SJTUF14076
0.00	211	211	S	2745892	Salmonella sp. SJTUF14152
0.00	210	210	S	2833772	Salmonella sp. SJTUF15034
0.00	181	181	S	2833771	Salmonella sp. SJTUF14523
0.00	159	159	S	2745891	Salmonella sp. SJTUF14146
0.00	152	152	S	2745895	Salmonella sp. SJTUF14178
0.00	148	148	S	2876620	Salmonella sp. A29-2
0.00	144	144	S	2204208	Salmonella sp. FORC89
0.00	102	102	S	2816951	Salmonella sp. SAL-045
0.00	97	97	S	2878546	Salmonella sp. A39
0.00	78	78	S	2816953	Salmonella sp. SAL-020
0.00	21	21	S	2816952	Salmonella sp. SAL-007
0.00	18	18	S	2745894	Salmonella sp. SJTUF14170
0.10	14924459	2547511	G	1330547	Kosakonia
0.02	3078248	29467	G1	2632876	unclassified Kosakonia
0.01	1015388	1015388	S	2980557	Kosakonia sp. ML.JS2a
0.01	837719	837719	S	2725560	Kosakonia sp. SMBL-WEM22
0.00	722808	722808	S	2067958	Kosakonia sp. MUSA4
0.00	472866	472866	S	2492396	Kosakonia sp. CCTCC M2018092
0.02	2606731	2457514	S	208223	Kosakonia cowanii
0.00	149217	149217	S1	1300165	Kosakonia cowanii JCM 10956 = DSM 18146
0.01	1781693	1579696	S	1158459	Kosakonia sacchari
0.00	201997	201997	S1	1235834	Kosakonia sacchari SP1
0.01	1198005	1110189	S	283686	Kosakonia radicincitans
0.00	87816	87816	S1	1177180	Kosakonia radicincitans DSM 16656
0.01	988052	988052	S	551989	Kosakonia arachidis
0.01	957435	957435	S	1005665	Kosakonia oryzendophytica
0.01	947515	947515	S	1646340	Kosakonia pseudosacchari
0.01	819269	819269	S	497725	Kosakonia oryzae
0.07	10842074	3419057	G	83654	Leclercia
0.02	3817424	3817424	S	83655	Leclercia adecarboxylata
0.01	2072203	237836	G1	2627398	unclassified Leclercia
0.00	759594	759594	S	2714951	Leclercia sp. 29361
0.00	225538	225538	S	2681307	Leclercia sp. J807
0.00	194992	194992	S	2282310	Leclercia sp. W6
0.00	181016	181016	S	2681308	Leclercia sp. 119287
0.00	171086	171086	S	2282309	Leclercia sp. W17
0.00	166634	166634	S	2898725	Leclercia sp. G3L
0.00	79488	79488	S	1920114	Leclercia sp. LSNIH1
0.00	36907	36907	S	2681309	Leclercia sp. Colony189
0.00	19112	19112	S	1920116	Leclercia sp. LSNIH3
0.01	1533390	1533390	S	2815358	Leclercia pneumoniae
0.06	8922994	1956771	G	413496	Cronobacter
0.02	2406195	2300371	S	28141	Cronobacter sakazakii
0.00	77989	77989	S1	1138308	Cronobacter sakazakii ES15
0.00	21903	21903	S1	290339	Cronobacter sakazakii ATCC BAA-894
0.00	5932	5932	S1	956149	Cronobacter sakazakii SP291
0.01	1776068	1421592	S	413497	Cronobacter dublinensis
0.00	354476	0	S1	413498	Cronobacter dublinensis subsp. dublinensis
0.00	354476	354476	S2	1159554	Cronobacter dublinensis subsp. dublinensis LMG 23823
0.01	953245	0	S	1163710	Cronobacter condimenti
0.01	953245	953245	S1	1073999	Cronobacter condimenti 1330
0.01	865607	840504	S	413503	Cronobacter malonaticus
0.00	25103	25103	S1	1159491	Cronobacter malonaticus LMG 23826
0.00	557619	0	S	535744	Cronobacter universalis
0.00	557619	557619	S1	1074000	Cronobacter universalis NCTC 9529
0.00	236855	0	G1	2649764	unclassified Cronobacter
0.00	236855	236855	S	1906275	Cronobacter sp. JZ38
0.00	170634	0	S	413501	Cronobacter muytjensii
0.00	170634	170634	S1	1159613	Cronobacter muytjensii ATCC 51329
0.05	8076699	0	F1	191675	Enterobacteriaceae incertae sedis
0.05	8076699	6652	F2	84563	ant, tsetse, mealybug, aphid, etc. endosymbionts
0.02	2879570	169	F3	84564	ant endosymbionts
0.02	2785560	281817	G	203804	Candidatus Blochmanniella
0.01	1677907	207603	G1	711328	unclassified Candidatus Blochmanniella
0.00	383157	383157	S	700220	Blochmannia endosymbiont of Camponotus sp.
0.00	190997	190997	S	2681986	Blochmannia endosymbiont of Camponotus nipponensis
0.00	188240	188240	S	1505596	Blochmannia endosymbiont of Polyrhachis (Hedomyrma) turneri
0.00	184819	184819	S	1505597	Blochmannia endosymbiont of Camponotus (Colobopsis) obliquus
0.00	183133	183133	S	2681987	Blochmannia endosymbiont of Colobopsis nipponica
0.00	161107	161107	S	2945587	Blochmannia endosymbiont of Camponotus modoc
0.00	156363	156363	S	3118169	Candidatus Blochmannia sp. SNP
0.00	11295	11295	S	2945589	Blochmannia endosymbiont of Camponotus sp. C-046
0.00	11193	11193	S	2945588	Blochmannia endosymbiont of Camponotus sp. C-003
0.00	237592	237592	S	251540	Candidatus Blochmannia vicinus
0.00	186057	0	S	251535	Candidatus Blochmanniella vafra
0.00	186057	186057	S1	859654	Candidatus Blochmanniella vafra str. BVAF
0.00	180076	180076	S	251538	Candidatus Blochmannia ocreatus
0.00	110094	110094	S	108080	Candidatus Blochmanniella camponoti
0.00	57244	52855	S	101534	Candidatus Blochmanniella pennsylvanica
0.00	4389	4389	S1	291272	Candidatus Blochmanniella pennsylvanica str. BPEN
0.00	54773	0	S	251542	Candidatus Blochmanniella chromaiodes
0.00	54773	54773	S1	1240471	Candidatus Blochmanniella chromaiodes str. 640
0.00	93841	0	G	1699619	Candidatus Westeberhardia
0.00	93841	93841	S	1594731	Candidatus Westeberhardia cardiocondylae
0.02	2562541	1046	F3	146507	aphid secondary symbionts
0.01	1111028	528918	G	568987	Candidatus Hamiltonella
0.00	562399	365386	S	138072	Candidatus Hamiltonella defensa
0.00	192867	192867	S1	672795	Candidatus Hamiltonella defensa (Bemisia tabaci)
0.00	4146	4146	S1	572265	Candidatus Hamiltonella defensa 5AT (Acyrthosiphon pisum)
0.00	19711	0	G1	2646657	unclassified Candidatus Hamiltonella
0.00	19711	19711	S	3077954	Candidatus Hamiltonella endosymbiont of Tuberolachnus salignus
0.00	736572	0	G	568988	Candidatus Regiella
0.00	736572	0	G1	3077955	unclassified Candidatus Regiella
0.00	736572	736572	S	3077956	Candidatus Regiella endosymbiont of Tuberolachnus salignus
0.00	439784	439784	S	1199245	secondary endosymbiont of Ctenarytaina eucalypti
0.00	274111	274111	S	134287	secondary endosymbiont of Heteropsylla cubana
0.01	1396102	0	G	801	Symbiopectobacterium
0.01	1396102	1396102	S	2871826	Symbiopectobacterium purcellii
0.00	257733	0	G	1906657	Candidatus Doolittlea
0.00	257733	257733	S	1778262	Candidatus Doolittlea endobia
0.00	245307	0	G	1906661	Candidatus Gullanella
0.00	245307	245307	S	1070130	Candidatus Gullanella endobia
0.00	187628	0	G	1906659	Candidatus Hoaglandella
0.00	187628	187628	S	1778263	Candidatus Hoaglandella endobia
0.00	157263	0	G	472825	Candidatus Purcelliella
0.00	157263	157263	S	472834	Candidatus Purcelliella pentastirinorum
0.00	140171	0	G	1682492	Candidatus Tachikawaea
0.00	140171	140171	S	1410383	Candidatus Tachikawaea gelatinosa
0.00	89471	0	G	1906660	Candidatus Mikella
0.00	89471	89471	S	1778264	Candidatus Mikella endobia
0.00	79218	1375	G	1302410	Candidatus Annandia
0.00	42316	42316	S	1345117	Candidatus Annandia pinicola
0.00	35527	35527	S	1302411	Candidatus Annandia adelgestsuga
0.00	75043	0	F3	199891	mealybug secondary endosymbionts
0.00	75043	75043	S	1835721	secondary endosymbiont of Trabutina mannipara
0.05	7888357	259526	G	158483	Cedecea
0.04	5418385	5418385	S	158822	Cedecea neteri
0.01	1169197	0	G1	2649846	unclassified Cedecea
0.01	1169197	1169197	S	2545798	Cedecea sp. FDAARGOS_727
0.01	1041249	1041249	S	158823	Cedecea lapagei
0.04	5851656	1082153	G	579	Kluyvera
0.01	1671430	1671430	S	61648	Kluyvera intermedia
0.01	1565779	1565779	S	51288	Kluyvera ascorbata
0.01	1118246	1118246	S	580	Kluyvera cryocrescens
0.00	219982	0	G1	2619995	unclassified Kluyvera
0.00	219982	219982	S	2873269	Kluyvera sp. CRP
0.00	194066	194066	S	2774055	Kluyvera genomosp. 3
0.03	5218600	1562556	G	82976	Buttiauxella
0.01	1218152	931	G1	2634062	unclassified Buttiauxella
0.01	829475	829475	S	2986951	Buttiauxella sp. WJP83
0.00	387746	387746	S	2479367	Buttiauxella sp. 3AFRM03
0.01	1153105	1153105	S	82977	Buttiauxella agrestis
0.01	945033	945033	S	3073902	Buttiauxella selenatireducens
0.00	339754	339754	S	82989	Buttiauxella ferragutiae
0.03	4454847	17625	G	1330545	Lelliottia
0.02	2360589	595005	G1	2642424	unclassified Lelliottia
0.01	980765	980765	S	3110110	Lelliottia sp. JS-SCA-14
0.00	430978	430978	S	2153385	Lelliottia sp. WB101
0.00	353841	353841	S	2067959	Lelliottia sp. AC1
0.01	2076633	2076633	S	61646	Lelliottia amnigena
0.02	3039415	3106	G	1330546	Pluralibacter
0.01	1633726	1633726	S	61647	Pluralibacter gergoviae
0.01	1402583	1090908	S	1334193	[Enterobacter] lignolyticus
0.00	311675	311675	S1	701347	[Enterobacter] lignolyticus SCF1
0.02	2849021	0	G	702	Plesiomonas
0.02	2849021	2849021	S	703	Plesiomonas shigelloides
0.02	2337251	20393	G	1903434	Atlantibacter
0.01	1702918	1702918	S	565	Atlantibacter hermannii
0.00	613940	613940	S	255519	Atlantibacter subterranea
0.01	2287726	716176	G	447792	Phytobacter
0.01	1163723	1163723	S	1972431	Phytobacter ursingii
0.00	220754	760	G1	2625049	unclassified Phytobacter
0.00	177285	177285	S	1756993	Phytobacter sp. SCO41
0.00	42709	42709	S	2487150	Phytobacter sp. MRY16-398
0.00	187073	187073	S	395631	Phytobacter diazotrophicus
0.01	1539492	0	G	1649298	Siccibacter
0.01	1539492	1539492	S	1505757	Siccibacter colletis
0.01	1515050	0	G	2055880	Pseudescherichia
0.01	1515050	1515050	S	566	Pseudescherichia vulneris
0.01	1480367	230015	F1	36866	unclassified Enterobacteriaceae
0.00	79885	79885	S	2675792	Enterobacteriaceae endosymbiont of Neohaemonia nigricornis
0.00	78927	78927	S	2675787	Enterobacteriaceae endosymbiont of Donacia tomentosa
0.00	77458	77458	S	2675791	Enterobacteriaceae endosymbiont of Macroplea mutica
0.00	76393	76393	S	2675790	Enterobacteriaceae endosymbiont of Macroplea appendiculata
0.00	56445	56445	S	2675794	Enterobacteriaceae endosymbiont of Plateumaris consimilis
0.00	55654	55654	S	2675793	Enterobacteriaceae endosymbiont of Plateumaris braccata
0.00	54593	54593	S	2675796	Enterobacteriaceae endosymbiont of Plateumaris rustica
0.00	51332	51332	S	2675795	Enterobacteriaceae endosymbiont of Plateumaris pusilla
0.00	51131	51131	S	2675797	Enterobacteriaceae endosymbiont of Plateumaris sericea
0.00	51050	51050	S	2675781	Enterobacteriaceae endosymbiont of Donacia provostii
0.00	47300	47300	S	2675785	Enterobacteriaceae endosymbiont of Donacia sparganii
0.00	45196	45196	S	2675772	Enterobacteriaceae endosymbiont of Donacia bicoloricornis
0.00	45171	45171	S	2675786	Enterobacteriaceae endosymbiont of Donacia thalassina
0.00	44389	44389	S	2675773	Enterobacteriaceae endosymbiont of Donacia cincticornis
0.00	43526	43526	S	2675789	Enterobacteriaceae endosymbiont of Donacia vulgaris
0.00	41664	41664	S	2675782	Enterobacteriaceae endosymbiont of Donacia proxima
0.00	41253	41253	S	2675774	Enterobacteriaceae endosymbiont of Donacia cinerea
0.00	41243	41243	S	2675779	Enterobacteriaceae endosymbiont of Donacia marginata
0.00	39744	39744	S	2675776	Enterobacteriaceae endosymbiont of Donacia crassipes
0.00	39401	39401	S	2675780	Enterobacteriaceae endosymbiont of Donacia piscatrix
0.00	37735	37735	S	2675784	Enterobacteriaceae endosymbiont of Donacia simplex
0.00	36163	36163	S	2675778	Enterobacteriaceae endosymbiont of Donacia fulgens
0.00	33170	33170	S	2675783	Enterobacteriaceae endosymbiont of Donacia semicuprea
0.00	32570	32570	S	2675775	Enterobacteriaceae endosymbiont of Donacia clavipes
0.00	24691	24691	S	2675777	Enterobacteriaceae endosymbiont of Donacia dentata
0.00	24268	24268	S	2675788	Enterobacteriaceae endosymbiont of Donacia versicolorea
[truncated: 45,399 more rows]
